# Supplementary material for: Characterization of the Nucleus Pulposus Progenitor Cells via Spatial Transcriptomics
Source: Adv Sci (Weinh). 2024 Feb 4;11(18):2303752. doi: 10.1002/advs.202303752 (PMC11095158; doi:10.1002/advs.202303752)
Supplement: Supplementary file 2 — Supplemental Table 1 [file ADVS-11-2303752-s009.xlsx]

## Sheet: Sheet1
gene	p_val	avg_log2FC	pct.1	pct.2	p_val_adj	cluster
Car3	0	3.09536	1	0.856	0	NP
Vim	0	2.0135	0.87	0.355	0	NP
Cd24a	0	1.58003	0.918	0.363	0	NP
Slc12a2	0	1.49758	0.888	0.163	0	NP
Serpina1e	0	1.35197	0.847	0.132	0	NP
Nap1l1	0	1.2839	0.81	0.138	0	NP
Lgals3	6.51158e-306	1.14925	0.712	0.126	8.22022e-302	NP
Krt8	0	1.07336	0.682	0.087	0	NP
Fth1	2.38236e-280	1.05687	0.945	0.545	3.00749e-276	NP
Spp1	6.88461e-169	1.05332	0.835	0.512	8.69113e-165	NP
Ptgs1	0	1.04245	0.772	0.124	0	NP
Ldha	5.77212e-273	0.954767	0.815	0.237	7.28672e-269	NP
Krt19	1.20883e-299	0.945385	0.695	0.109	1.52602e-295	NP
Gpc3	1.90293e-282	0.926862	0.65	0.097	2.40226e-278	NP
Eef1a1	2.46129e-181	0.918174	0.93	0.773	3.10713e-177	NP
Ndufa4l2	1.90073e-295	0.910976	0.7	0.117	2.39948e-291	NP
App	5.02713e-252	0.910352	0.675	0.138	6.34625e-248	NP
Tpi1	1.26875e-302	0.871889	0.744	0.133	1.60168e-298	NP
Dsp	0	0.816701	0.649	0.074	0	NP
Inmt	1.80056e-204	0.808976	0.53	0.088	2.27302e-200	NP
T	1.65424e-262	0.805831	0.615	0.089	2.08831e-258	NP
Nudt4	2.60646e-271	0.775654	0.638	0.095	3.29039e-267	NP
Myl6	7.65943e-178	0.764931	0.876	0.497	9.66926e-174	NP
Fau	8.04129e-175	0.741689	0.777	0.324	1.01513e-170	NP
Cav1	9.4217e-230	0.719057	0.581	0.094	1.18939e-225	NP
Bsg	9.82528e-161	0.703974	0.849	0.451	1.24034e-156	NP
Wnk1	2.58618e-177	0.680378	0.629	0.159	3.26479e-173	NP
Fxyd6	6.59658e-217	0.67849	0.562	0.091	8.32753e-213	NP
Lyst	7.64112e-204	0.676928	0.633	0.134	9.64615e-200	NP
Ankrd27	1.20128e-227	0.656512	0.528	0.068	1.5165e-223	NP
Wwp2	2.45321e-55	0.654244	0.696	0.499	3.09693e-51	NP
Actg1	1.3667e-152	0.640709	0.683	0.239	1.72532e-148	NP
Sbsn	2.3698e-139	0.617129	0.481	0.115	2.99164e-135	NP
Ppp1r3c	8.84387e-229	0.61128	0.53	0.066	1.11645e-224	NP
Rell1	9.98364e-226	0.592888	0.492	0.051	1.26033e-221	NP
Tmem255a	1.40715e-194	0.587001	0.451	0.054	1.77638e-190	NP
Ptn	1.52802e-205	0.586205	0.482	0.061	1.92897e-201	NP
Gapdh	2.34703e-180	0.584205	0.477	0.078	2.9629e-176	NP
Timp3	6.18159e-128	0.582927	0.514	0.144	7.80363e-124	NP
Eef2	4.83812e-109	0.58267	0.932	0.733	6.10765e-105	NP
Pde1a	4.63806e-222	0.580019	0.485	0.051	5.85508e-218	NP
Bnip3	2.7175e-197	0.566155	0.465	0.058	3.43057e-193	NP
Plcl1	5.54181e-210	0.561207	0.447	0.042	6.99599e-206	NP
Mif	1.30856e-177	0.540445	0.457	0.068	1.65192e-173	NP
Susd5	8.88203e-172	0.537499	0.481	0.082	1.12127e-167	NP
Htra1	1.17948e-124	0.520981	0.524	0.152	1.48897e-120	NP
Pgk1	9.66906e-173	0.518475	0.452	0.067	1.22062e-168	NP
Peg3	2.6063e-157	0.517505	0.502	0.102	3.2902e-153	NP
Pkm	7.21067e-124	0.499445	0.608	0.202	9.10275e-120	NP
Ap1s2	1.2163e-182	0.495778	0.412	0.043	1.53546e-178	NP
Tmsb10	1.63528e-110	0.489606	0.624	0.239	2.06437e-106	NP
Perp	1.24196e-177	0.482501	0.396	0.04	1.56785e-173	NP
Neat1	5.52505e-75	0.467514	0.552	0.24	6.97482e-71	NP
Scd2	1.81893e-132	0.464366	0.472	0.109	2.29622e-128	NP
Krt18	2.80527e-186	0.461041	0.361	0.022	3.54137e-182	NP
Acan	9.92374e-66	0.441418	0.551	0.266	1.25277e-61	NP
Cyb5r3	2.92481e-125	0.441016	0.471	0.115	3.69228e-121	NP
Tpt1	9.11878e-74	0.437528	0.661	0.354	1.15115e-69	NP
Tuba1b	3.64504e-108	0.415777	0.483	0.142	4.6015e-104	NP
Cd164	7.62285e-120	0.415291	0.402	0.084	9.62309e-116	NP
Uba52	1.22014e-90	0.403176	0.477	0.162	1.54031e-86	NP
2200002D01Rik	9.88218e-139	0.397744	0.321	0.033	1.24753e-134	NP
Pgam1	3.93395e-128	0.394189	0.355	0.055	4.96622e-124	NP
Hist1h1c	1.93543e-113	0.393401	0.381	0.079	2.44328e-109	NP
Hspb1	4.69922e-130	0.391684	0.349	0.05	5.9323e-126	NP
Serpina1d	3.50552e-132	0.389306	0.305	0.031	4.42537e-128	NP
Malat1	2.98757e-34	0.375717	0.86	0.726	3.7715e-30	NP
Zim1	4.09194e-87	0.374351	0.341	0.083	5.16567e-83	NP
Rab38	6.26141e-146	0.37195	0.292	0.019	7.90441e-142	NP
Uap1l1	3.98439e-66	0.37124	0.318	0.095	5.02989e-62	NP
Cox4i2	7.53936e-90	0.367644	0.325	0.073	9.51768e-86	NP
Cavin1	2.77933e-75	0.367155	0.569	0.244	3.50862e-71	NP
Ddit4l	4.32595e-133	0.363572	0.288	0.024	5.46108e-129	NP
Hopx	5.73324e-129	0.362935	0.294	0.029	7.23764e-125	NP
Smim1	5.6744e-115	0.360853	0.283	0.033	7.16336e-111	NP
Selenow	2.80087e-67	0.358293	0.423	0.158	3.53582e-63	NP
Ppfia4	9.0603e-90	0.353638	0.264	0.043	1.14377e-85	NP
Aldoa	4.7004e-68	0.352481	0.595	0.275	5.93378e-64	NP
Id4	2.4528e-111	0.351051	0.288	0.037	3.09642e-107	NP
Rbp1	1.33545e-111	0.350336	0.223	0.014	1.68587e-107	NP
Gpi1	1.11819e-94	0.350017	0.351	0.08	1.4116e-90	NP
Anxa5	2.78344e-67	0.349902	0.473	0.19	3.51382e-63	NP
Capzb	6.101e-116	0.349051	0.31	0.044	7.7019e-112	NP
Cav2	1.03783e-118	0.345812	0.291	0.034	1.31016e-114	NP
Cdo1	1.31419e-112	0.341699	0.295	0.039	1.65903e-108	NP
Jph2	1.41071e-112	0.340053	0.28	0.033	1.78088e-108	NP
Tcf25	2.22286e-68	0.327679	0.322	0.094	2.80614e-64	NP
Actb	3.87339e-42	0.326949	0.885	0.788	4.88976e-38	NP
Slc2a1	2.44409e-105	0.325045	0.263	0.031	3.08542e-101	NP
Ahnak	2.09067e-64	0.323677	0.584	0.272	2.63926e-60	NP
Plet1	5.47956e-118	0.323129	0.249	0.019	6.9174e-114	NP
Rhoa	2.17325e-88	0.320724	0.332	0.076	2.74351e-84	NP
Arhgdia	2.13646e-44	0.319331	0.499	0.261	2.69706e-40	NP
Krt80	2.14286e-109	0.314796	0.234	0.018	2.70515e-105	NP
Sox9	1.35439e-62	0.314298	0.388	0.14	1.70979e-58	NP
Tuba1a	4.31588e-77	0.308972	0.295	0.069	5.44837e-73	NP
Mgst1	1.02896e-100	0.305451	0.259	0.033	1.29895e-96	NP
Ahnak2	1.6003e-91	0.303858	0.268	0.043	2.02022e-87	NP
Anp32b	1.10375e-92	0.303122	0.269	0.043	1.39338e-88	NP
Kctd12	2.5018e-75	0.303005	0.282	0.064	3.15827e-71	NP
Serpinb6a	1.09632e-82	0.302062	0.314	0.072	1.384e-78	NP
Mtdh	4.23618e-75	0.293868	0.319	0.083	5.34775e-71	NP
Palld	8.46301e-99	0.292341	0.25	0.03	1.06837e-94	NP
Acta2	3.12796e-77	0.289803	0.267	0.055	3.94874e-73	NP
Slc6a12	6.56025e-76	0.287177	0.221	0.035	8.28166e-72	NP
Cd81	1.42257e-63	0.283751	0.348	0.114	1.79585e-59	NP
Qk	2.6021e-82	0.280101	0.274	0.052	3.28489e-78	NP
Mturn	2.63065e-105	0.278099	0.215	0.014	3.32093e-101	NP
Paics	2.19286e-82	0.262999	0.232	0.034	2.76827e-78	NP
Thbd	1.76032e-75	0.261984	0.226	0.037	2.22223e-71	NP
Twsg1	3.22565e-63	0.261932	0.256	0.062	4.07206e-59	NP
Naca	1.73239e-56	0.259499	0.319	0.105	2.18697e-52	NP
Tle5	6.26581e-65	0.257498	0.262	0.064	7.90995e-61	NP
Adgrd1	2.04899e-86	0.256357	0.211	0.023	2.58665e-82	NP
Ybx1	7.25847e-68	0.252506	0.249	0.054	9.16309e-64	NP
Tmem106a	1.45674e-82	0.251721	0.208	0.024	1.83899e-78	NP
Ppia	8.80105e-67	0.251324	0.215	0.039	1.11104e-62	NP
Eno1	3.44335e-100	0.250518	0.195	0.01	4.34688e-96	NP
Ppp3ca	1.26765e-68	0.250478	0.242	0.05	1.60028e-64	NP
Rabgap1l	4.69566e-68	0.250036	0.241	0.049	5.9278e-64	NP
Gng12	3.3232e-70	0.248902	0.225	0.04	4.19521e-66	NP
S100a10	9.49133e-46	0.24541	0.332	0.131	1.19819e-41	NP
Map1lc3a	4.43685e-32	0.244283	0.335	0.161	5.60108e-28	NP
Hsp90ab1	2.08793e-46	0.243811	0.374	0.158	2.6358e-42	NP
Agpat3	2.89934e-71	0.242977	0.196	0.028	3.66013e-67	NP
Snx10	2.16054e-62	0.240626	0.242	0.055	2.72746e-58	NP
Myl7	2.01791e-95	0.240444	0.186	0.01	2.54741e-91	NP
Cdh2	3.04684e-76	0.237677	0.196	0.024	3.84634e-72	NP
Eif1	3.28497e-51	0.23134	0.305	0.104	4.14695e-47	NP
Gabarap	3.52488e-36	0.230162	0.337	0.152	4.44981e-32	NP
Dst	3.2802e-42	0.229135	0.386	0.17	4.14092e-38	NP
Phlda1	7.67371e-56	0.224541	0.213	0.048	9.68729e-52	NP
Use1	9.87321e-42	0.223889	0.256	0.089	1.24639e-37	NP
Calm2	3.64631e-45	0.223637	0.325	0.125	4.6031e-41	NP
Ehd3	2.92675e-64	0.223556	0.208	0.037	3.69473e-60	NP
S100b	1.61707e-54	0.223387	0.208	0.047	2.04139e-50	NP
Csgalnact1	2.63946e-78	0.222924	0.19	0.02	3.33205e-74	NP
Acvr2a	1.80597e-69	0.221793	0.201	0.03	2.27985e-65	NP
Cryab	3.59249e-46	0.221726	0.245	0.075	4.53516e-42	NP
Pdha1	2.05035e-31	0.216909	0.317	0.148	2.58836e-27	NP
Oaz1	1.1937e-37	0.216049	0.315	0.132	1.50693e-33	NP
Hsp90aa1	1.16518e-46	0.21539	0.25	0.077	1.47092e-42	NP
Higd1a	4.3986e-54	0.214514	0.217	0.051	5.55279e-50	NP
Slc15a5	8.54166e-74	0.214443	0.189	0.023	1.0783e-69	NP
Tecr	6.03661e-50	0.213149	0.236	0.066	7.62061e-46	NP
Gpx4	9.2828e-44	0.212184	0.267	0.092	1.17186e-39	NP
Fam162a	1.90777e-67	0.211392	0.183	0.025	2.40837e-63	NP
Anxa3	6.84963e-68	0.211321	0.178	0.022	8.64698e-64	NP
Ezr	1.00804e-48	0.211072	0.21	0.054	1.27255e-44	NP
Pebp1	6.89627e-40	0.208865	0.258	0.092	8.70585e-36	NP
S100a6	2.27697e-29	0.20424	0.478	0.273	2.87445e-25	NP
Map1lc3b	1.26158e-46	0.201111	0.237	0.07	1.59262e-42	NP
Rack1	1.12727e-21	0.200607	0.515	0.339	1.42307e-17	NP
Gnai1	2.59929e-72	0.200464	0.164	0.015	3.28134e-68	NP
Hspa12a	2.21088e-66	0.197955	0.16	0.017	2.79101e-62	NP
Chrm2	1.49097e-72	0.196395	0.175	0.018	1.8822e-68	NP
Vps35	1.99346e-53	0.194552	0.193	0.04	2.51655e-49	NP
Ftl1	8.64372e-40	0.194388	0.236	0.079	1.09118e-35	NP
Actn4	1.33917e-47	0.193535	0.203	0.051	1.69056e-43	NP
Tagln	6.08416e-64	0.191961	0.156	0.017	7.68064e-60	NP
Jund	2.17524e-29	0.19014	0.329	0.16	2.74602e-25	NP
Pea15a	4.06526e-47	0.189727	0.183	0.041	5.13198e-43	NP
Nsa2	1.51601e-48	0.189424	0.178	0.037	1.91381e-44	NP
Lamp1	2.61266e-28	0.189262	0.296	0.14	3.29823e-24	NP
Ubb	6.99657e-37	0.188166	0.39	0.18	8.83246e-33	NP
Elob	1.51002e-37	0.186889	0.217	0.072	1.90625e-33	NP
Cd109	3.09246e-36	0.184293	0.205	0.066	3.90392e-32	NP
Itpr3	6.60576e-54	0.184057	0.17	0.029	8.33911e-50	NP
Tsc22d3	4.97209e-42	0.183537	0.17	0.04	6.27677e-38	NP
Fam124a	2.27323e-51	0.183269	0.146	0.021	2.86973e-47	NP
Lars2	9.16284e-108	1.02177	0.992	0.853	1.15672e-103	CEP
Grip2	1.70932e-84	0.699696	0.409	0.152	2.15784e-80	CEP
Col27a1	1.07512e-61	0.588391	0.396	0.178	1.35724e-57	CEP
Col11a1	1.1186e-42	0.412346	0.644	0.433	1.41212e-38	CEP
Mmp9	9.39931e-37	0.548025	0.342	0.187	1.18657e-32	CEP
Acp5	3.08956e-28	0.450303	0.294	0.161	3.90026e-24	CEP
Ctsk	7.24512e-17	0.333895	0.246	0.152	9.14624e-13	CEP
Ibsp	1.41137e-16	0.283574	0.298	0.199	1.78171e-12	CEP
S100a9	1.20387e-15	0.317316	0.247	0.155	1.51977e-11	CEP
Pth1r	7.32521e-12	0.313164	0.445	0.383	9.24735e-08	CEP
Bc1	9.78848e-12	0.278389	0.427	0.351	1.2357e-07	CEP
Ckb	6.88966e-08	0.226829	0.205	0.15	0.000869751	CEP
Col1a1	9.07541e-237	1.57304	1	0.985	1.14568e-232	AF
Sparc	4.67354e-185	1.52589	1	0.977	5.89988e-181	AF
Col1a2	2.99482e-266	1.4978	1	0.985	3.78066e-262	AF
Col2a1	1.8165e-132	1.47085	0.999	0.948	2.29315e-128	AF
Bgn	3.88324e-191	1.36562	0.946	0.609	4.9022e-187	AF
Mfge8	2.39274e-143	1.16634	0.912	0.584	3.0206e-139	AF
Comp	1.89338e-144	1.0435	0.897	0.539	2.3902e-140	AF
Fmod	1.94271e-137	1.00164	0.868	0.483	2.45248e-133	AF
Chad	6.5445e-101	0.970026	0.826	0.482	8.26178e-97	AF
Col6a2	2.79122e-146	0.910322	0.942	0.678	3.52364e-142	AF
Col3a1	4.42102e-113	0.747919	0.815	0.378	5.5811e-109	AF
Serpinh1	1.1539e-129	0.711814	0.841	0.361	1.45668e-125	AF
Cst3	4.59547e-75	0.702643	0.853	0.636	5.80132e-71	AF
Cytl1	2.46849e-52	0.700402	0.567	0.283	3.11622e-48	AF
Col11a2	7.52187e-92	0.664316	0.798	0.412	9.49561e-88	AF
Col5a2	9.2731e-129	0.660744	0.771	0.279	1.17064e-124	AF
Cilp2	2.0659e-140	0.653135	0.577	0.143	2.608e-136	AF
Dcn	1.86699e-119	0.60142	0.655	0.207	2.35689e-115	AF
Acta1	2.38816e-27	0.601089	0.426	0.235	3.01481e-23	AF
Wif1	3.0913e-107	0.548219	0.532	0.15	3.90246e-103	AF
Col16a1	1.18467e-95	0.544145	0.757	0.313	1.49553e-91	AF
Col6a1	4.70336e-73	0.534217	0.771	0.427	5.93752e-69	AF
Gpx3	1.41196e-80	0.503481	0.617	0.24	1.78246e-76	AF
Rcn3	3.96073e-98	0.501876	0.665	0.237	5.00002e-94	AF
Col9a1	4.30353e-87	0.496495	0.56	0.194	5.43278e-83	AF
Igfbp7	1.29044e-110	0.472279	0.545	0.149	1.62905e-106	AF
Mgp	4.17994e-73	0.466504	0.621	0.253	5.27676e-69	AF
Myh1	3.19336e-26	0.464704	0.274	0.124	4.0313e-22	AF
Serpinf1	2.70438e-111	0.464487	0.453	0.103	3.41401e-107	AF
Col6a3	3.22222e-68	0.439461	0.607	0.253	4.06772e-64	AF
Atp2a1	1.61282e-43	0.421839	0.296	0.102	2.03603e-39	AF
Prelp	2.11339e-37	0.421458	0.786	0.554	2.66795e-33	AF
H19	2.36758e-68	0.394901	0.499	0.177	2.98883e-64	AF
Eln	1.17356e-53	0.393461	0.366	0.126	1.4815e-49	AF
Col11a1	3.84742e-43	0.380491	0.795	0.482	4.85698e-39	AF
Col15a1	3.24164e-80	0.378981	0.444	0.128	4.09224e-76	AF
Scd1	1.73435e-37	0.375328	0.38	0.166	2.18944e-33	AF
Ckm	4.37365e-36	0.373036	0.25	0.086	5.5213e-32	AF
Tnmd	1.48237e-82	0.366693	0.351	0.08	1.87134e-78	AF
Pcolce	7.59854e-65	0.360694	0.487	0.178	9.5924e-61	AF
Fibin	6.898e-82	0.356662	0.342	0.077	8.70803e-78	AF
Pax1	1.54798e-70	0.356628	0.426	0.132	1.95417e-66	AF
Ptgis	7.51973e-69	0.350994	0.391	0.116	9.4929e-65	AF
Col5a1	2.5027e-66	0.350972	0.499	0.178	3.15941e-62	AF
Col9a3	8.7174e-61	0.343848	0.36	0.109	1.10048e-56	AF
Meg3	1.02348e-53	0.341446	0.395	0.139	1.29204e-49	AF
Pvalb	1.85289e-37	0.338431	0.235	0.075	2.33909e-33	AF
Mylpf	3.64149e-26	0.336135	0.237	0.096	4.59702e-22	AF
Igfbp4	2.45308e-66	0.329893	0.387	0.116	3.09676e-62	AF
Col12a1	3.75858e-65	0.324648	0.412	0.13	4.74484e-61	AF
Ecrg4	6.05698e-72	0.316813	0.308	0.071	7.64633e-68	AF
Ptma	2.60178e-48	0.314145	0.608	0.29	3.28448e-44	AF
Fxyd5	4.44773e-56	0.308877	0.402	0.14	5.61481e-52	AF
Fkbp10	4.78427e-65	0.304459	0.33	0.088	6.03966e-61	AF
Pam	4.09561e-67	0.302851	0.32	0.08	5.1703e-63	AF
Cfd	6.58997e-46	0.302381	0.259	0.075	8.31918e-42	AF
Fabp4	1.45354e-34	0.299623	0.3	0.116	1.83495e-30	AF
Igfbp5	8.98186e-47	0.294737	0.293	0.093	1.13387e-42	AF
Lgals1	4.47429e-43	0.2805	0.446	0.192	5.64834e-39	AF
Ppib	7.37624e-53	0.277286	0.308	0.092	9.31177e-49	AF
Tnni2	4.71525e-37	0.276482	0.208	0.061	5.95253e-33	AF
Tnnt3	1.21372e-31	0.276048	0.22	0.075	1.5322e-27	AF
Bmp1	1.53197e-52	0.275033	0.332	0.105	1.93396e-48	AF
Gsn	2.2355e-45	0.273085	0.346	0.125	2.8221e-41	AF
Thbs1	4.50662e-55	0.270913	0.319	0.093	5.68916e-51	AF
Col9a2	3.081e-44	0.270433	0.312	0.106	3.88946e-40	AF
Itm2c	1.01515e-46	0.270228	0.327	0.11	1.28152e-42	AF
Pkd1	1.48178e-43	0.267839	0.358	0.135	1.8706e-39	AF
C1qtnf6	6.24596e-56	0.26757	0.275	0.071	7.8849e-52	AF
P4hb	1.25362e-35	0.262142	0.389	0.173	1.58258e-31	AF
Postn	1.39386e-47	0.257641	0.275	0.081	1.7596e-43	AF
Abi3bp	1.10004e-48	0.256155	0.265	0.074	1.38869e-44	AF
Lum	1.4038e-35	0.253838	0.35	0.145	1.77215e-31	AF
Myl1	2.67967e-32	0.253828	0.197	0.061	3.38282e-28	AF
Ogn	2.18743e-47	0.248425	0.271	0.079	2.76142e-43	AF
Rrbp1	5.94446e-36	0.24726	0.578	0.293	7.50429e-32	AF
Fasn	8.4966e-38	0.246216	0.24	0.076	1.07261e-33	AF
Hspg2	2.2988e-41	0.243512	0.308	0.108	2.902e-37	AF
Fn1	4.80849e-16	0.241418	0.691	0.535	6.07024e-12	AF
Tnnc2	1.21316e-31	0.239437	0.176	0.051	1.5315e-27	AF
Fndc1	4.61872e-54	0.238203	0.243	0.057	5.83068e-50	AF
Fstl1	1.81501e-40	0.229172	0.288	0.097	2.29127e-36	AF
Snorc	2.74927e-10	0.225492	0.752	0.643	3.47068e-06	AF
Lox	4.98158e-41	0.225472	0.278	0.091	6.28874e-37	AF
Igf2	5.80835e-46	0.223968	0.212	0.051	7.33247e-42	AF
Apoe	2.05343e-24	0.222359	0.393	0.204	2.59225e-20	AF
Col14a1	2.10135e-43	0.217975	0.25	0.072	2.65274e-39	AF
Ltbp3	2.25311e-37	0.21656	0.262	0.087	2.84432e-33	AF
Igfbp6	1.27206e-45	0.216087	0.237	0.063	1.60585e-41	AF
Thbs4	6.37092e-41	0.215562	0.186	0.044	8.04265e-37	AF
Mmp2	1.27671e-42	0.213535	0.236	0.066	1.61171e-38	AF
Mfap4	2.43158e-37	0.213156	0.247	0.079	3.06963e-33	AF
Rpn2	3.70113e-22	0.211989	0.505	0.292	4.67231e-18	AF
Selenom	2.84428e-35	0.21191	0.301	0.114	3.59062e-31	AF
Clec3b	3.16034e-47	0.208137	0.18	0.036	3.98962e-43	AF
Fkbp9	2.83989e-30	0.204996	0.248	0.093	3.58507e-26	AF
Vkorc1	2.19361e-39	0.203872	0.256	0.081	2.76922e-35	AF
Plod1	3.49118e-43	0.203713	0.225	0.06	4.40727e-39	AF
Nme2	1.01751e-28	0.198793	0.312	0.135	1.28451e-24	AF
Cnmd	4.50093e-39	0.194513	0.209	0.057	5.68198e-35	AF
Itm2a	4.71786e-28	0.194346	0.273	0.111	5.95582e-24	AF
Ecm2	1.03843e-39	0.193606	0.212	0.057	1.31092e-35	AF
Pdia3	9.43201e-27	0.193591	0.28	0.119	1.1907e-22	AF
Tgfbi	3.38423e-48	0.192702	0.179	0.034	4.27225e-44	AF
Mb	5.86497e-33	0.191444	0.141	0.032	7.40394e-29	AF
Matn2	2.86487e-46	0.190932	0.178	0.035	3.61661e-42	AF
Ctsd	9.26095e-31	0.190281	0.305	0.125	1.1691e-26	AF
Cgref1	2.18152e-46	0.18935	0.171	0.032	2.75395e-42	AF
Grn	1.30708e-28	0.189093	0.342	0.152	1.65006e-24	AF
Scrg1	1.63258e-41	0.188801	0.187	0.044	2.06097e-37	AF
Atp5b	8.84954e-24	0.187345	0.251	0.108	1.11717e-19	AF
Ttn	1.21263e-18	0.185485	0.195	0.083	1.53083e-14	AF
Lrp1	2.38825e-28	0.182732	0.313	0.136	3.01493e-24	AF
