# Supplementary material for: Characterization of the Nucleus Pulposus Progenitor Cells via Spatial Transcriptomics
Source: Adv Sci (Weinh). 2024 Feb 4;11(18):2303752. doi: 10.1002/advs.202303752 (PMC11095158; doi:10.1002/advs.202303752)
Supplement: Supplementary file 3 — Supplemental Table 2 [file ADVS-11-2303752-s011.xlsx]

## Sheet: Sheet1
	Cluster	ID	Description	GeneRatio	BgRatio	pvalue	p.adjust	qvalue	geneID	Count
1	NP	GO:0006090	pyruvate metabolic process	11/168	119/28814	1.17e-10	3.67e-07	2.57e-07	Tpi1/Ldha/App/Gapdh/Pgk1/Pgam1/Pkm/Eno1/Gpi1/Aldoa/Pdha1	11
2	NP	GO:0016052	carbohydrate catabolic process	11/168	140/28814	6.75e-10	1.06e-06	7.43e-07	Tpi1/Ldha/App/Ppp1r3c/Gapdh/Pgk1/Pgam1/Pkm/Eno1/Gpi1/Aldoa	11
3	NP	GO:0052547	regulation of peptidase activity	17/168	443/28814	1.09e-09	1.14e-06	7.99e-07	Serpina1e/Gpc3/App/Cav1/Gapdh/Perp/Serpina1d/Timp3/Gpi1/Anp32b/Rhoa/Serpinb6a/Fam162a/Cryab/Pebp1/Cd109/Rack1	17
4	NP	GO:0006096	glycolytic process	9/168	90/28814	2.96e-09	2.06e-06	1.44e-06	Tpi1/App/Gapdh/Pgk1/Pgam1/Pkm/Eno1/Gpi1/Aldoa	9
5	NP	GO:0006757	ATP generation from ADP	9/168	91/28814	3.27e-09	2.06e-06	1.44e-06	Tpi1/App/Gapdh/Pgk1/Pgam1/Pkm/Eno1/Gpi1/Aldoa	9
6	NP	GO:0006091	generation of precursor metabolites and energy	16/168	436/28814	6.49e-09	3.07e-06	2.15e-06	Tpi1/Ldha/App/Ppp1r3c/Bnip3/Gapdh/Pgk1/Pgam1/Pkm/Eno1/Gpi1/Cox4i2/Rhoa/Aldoa/S100b/Pdha1	16
7	NP	GO:0046031	ADP metabolic process	9/168	99/28814	6.93e-09	3.07e-06	2.15e-06	Tpi1/App/Gapdh/Pgk1/Pgam1/Pkm/Eno1/Gpi1/Aldoa	9
8	NP	GO:0045732	positive regulation of protein catabolic process	12/168	225/28814	9.28e-09	3.07e-06	2.15e-06	Gpc3/App/Cav1/Cd81/Sox9/Wwp2/Vps35/Ezr/Hsp90aa1/Oaz1/Gabarap/Rack1	12
9	NP	GO:0009135	purine nucleoside diphosphate metabolic process	9/168	103/28814	9.86e-09	3.07e-06	2.15e-06	Tpi1/App/Gapdh/Pgk1/Pgam1/Pkm/Eno1/Gpi1/Aldoa	9
10	NP	GO:0009179	purine ribonucleoside diphosphate metabolic process	9/168	103/28814	9.86e-09	3.07e-06	2.15e-06	Tpi1/App/Gapdh/Pgk1/Pgam1/Pkm/Eno1/Gpi1/Aldoa	9
11	NP	GO:0006165	nucleoside diphosphate phosphorylation	9/168	104/28814	1.07e-08	3.07e-06	2.15e-06	Tpi1/App/Gapdh/Pgk1/Pgam1/Pkm/Eno1/Gpi1/Aldoa	9
12	NP	GO:0042176	regulation of protein catabolic process	15/168	393/28814	1.17e-08	3.07e-06	2.15e-06	Gpc3/App/Cav1/Timp3/Cd81/Sox9/Wwp2/Vps35/Ezr/Hsp90aa1/Hsp90ab1/Oaz1/Ubb/Gabarap/Rack1	15
13	NP	GO:0046939	nucleotide phosphorylation	9/168	107/28814	1.38e-08	3.35e-06	2.34e-06	Tpi1/App/Gapdh/Pgk1/Pgam1/Pkm/Eno1/Gpi1/Aldoa	9
14	NP	GO:0009185	ribonucleoside diphosphate metabolic process	9/168	114/28814	2.41e-08	5.43e-06	3.79e-06	Tpi1/App/Gapdh/Pgk1/Pgam1/Pkm/Eno1/Gpi1/Aldoa	9
15	NP	GO:0042692	muscle cell differentiation	15/168	438/28814	4.88e-08	1.03e-05	7.17e-06	Krt8/Krt19/T/Actg1/Hopx/Cav2/Capzb/Qk/Cdh2/Ppp3ca/Ybx1/Cd81/Sox9/Naca/Actn4	15
16	NP	GO:0046034	ATP metabolic process	12/168	263/28814	5.21e-08	1.03e-05	7.18e-06	Tpi1/Ldha/App/Gapdh/Pgk1/Pgam1/Pkm/Eno1/Gpi1/Cox4i2/Rhoa/Aldoa	12
17	NP	GO:0009132	nucleoside diphosphate metabolic process	9/168	130/28814	7.56e-08	1.4e-05	9.8e-06	Tpi1/App/Gapdh/Pgk1/Pgam1/Pkm/Eno1/Gpi1/Aldoa	9
18	NP	GO:0009150	purine ribonucleotide metabolic process	13/168	345/28814	1.33e-07	2.33e-05	1.63e-05	Tpi1/Nudt4/App/Gapdh/Pgk1/Pgam1/Pkm/Eno1/Gpi1/Rhoa/Paics/Aldoa/Pdha1	13
19	NP	GO:0010038	response to metal ion	12/168	295/28814	1.81e-07	3e-05	2.1e-05	Slc12a2/Serpina1e/App/Cav1/Bnip3/Wnk1/Serpina1d/Ppp3ca/Anxa5/Itpr3/Calm2/Jund	12
20	NP	GO:0052548	regulation of endopeptidase activity	13/168	358/28814	2.03e-07	3.2e-05	2.24e-05	Serpina1e/App/Gapdh/Perp/Serpina1d/Timp3/Gpi1/Anp32b/Rhoa/Serpinb6a/Fam162a/Cryab/Rack1	13
21	NP	GO:0009259	ribonucleotide metabolic process	13/168	364/28814	2.46e-07	3.69e-05	2.58e-05	Tpi1/Nudt4/App/Gapdh/Pgk1/Pgam1/Pkm/Eno1/Gpi1/Rhoa/Paics/Aldoa/Pdha1	13
22	NP	GO:0006163	purine nucleotide metabolic process	13/168	369/28814	2.87e-07	4.11e-05	2.87e-05	Tpi1/Nudt4/App/Gapdh/Pgk1/Pgam1/Pkm/Eno1/Gpi1/Rhoa/Paics/Aldoa/Pdha1	13
23	NP	GO:0042060	wound healing	13/168	374/28814	3.34e-07	4.58e-05	3.2e-05	Slc12a2/Dsp/Cav1/Lyst/Actg1/Plet1/Acta2/Thbd/Anxa5/Ppia/Naca/Dst/Cd109	13
24	NP	GO:0019693	ribose phosphate metabolic process	13/168	376/28814	3.55e-07	4.66e-05	3.26e-05	Tpi1/Nudt4/App/Gapdh/Pgk1/Pgam1/Pkm/Eno1/Gpi1/Rhoa/Paics/Aldoa/Pdha1	13
25	NP	GO:0050900	leukocyte migration	13/168	380/28814	4e-07	5.05e-05	3.53e-05	Cd24a/Slc12a2/Lgals3/App/Ptn/Lyst/Mif/Wnk1/Spp1/Bsg/Rhoa/Ppia/Cd81	13
26	NP	GO:0010466	negative regulation of peptidase activity	11/168	262/28814	4.37e-07	5.3e-05	3.7e-05	Serpina1e/Gpc3/App/Gapdh/Serpina1d/Timp3/Gpi1/Serpinb6a/Cryab/Pebp1/Cd109	11
27	NP	GO:0072521	purine-containing compound metabolic process	13/168	392/28814	5.68e-07	6.63e-05	4.64e-05	Tpi1/Nudt4/App/Gapdh/Pgk1/Pgam1/Pkm/Eno1/Gpi1/Rhoa/Paics/Aldoa/Pdha1	13
28	NP	GO:1903034	regulation of response to wounding	9/168	174/28814	9.01e-07	0.000101476	7.09e-05	Cd24a/Slc12a2/Cav1/Ptn/Actg1/Acta2/Thbd/Anxa5/Cd109	9
29	NP	GO:0030595	leukocyte chemotaxis	10/168	228/28814	9.98e-07	0.000108511	7.59e-05	Slc12a2/Lgals3/App/Ptn/Lyst/Mif/Wnk1/Spp1/Bsg/Ppia	10
30	NP	GO:0051592	response to calcium ion	8/168	131/28814	1.06e-06	0.000111771	7.81e-05	App/Cav1/Wnk1/Ppp3ca/Anxa5/Itpr3/Calm2/Jund	8
31	NP	GO:1903829	positive regulation of protein localization	14/168	491/28814	1.24e-06	0.000123775	8.65e-05	Lgals3/App/Ptn/Bsg/Cav2/Anp32b/Gnai1/Ppia/Cd81/Vps35/Ezr/Hsp90ab1/Oaz1/Rack1	14
32	NP	GO:0045104	intermediate filament cytoskeleton organization	7/168	93/28814	1.26e-06	0.000123775	8.65e-05	Vim/Krt8/Dsp/Krt19/Krt18/Krt80/Dst	7
33	NP	GO:0045103	intermediate filament-based process	7/168	94/28814	1.35e-06	0.00012905	9.02e-05	Vim/Krt8/Dsp/Krt19/Krt18/Krt80/Dst	7
34	NP	GO:0045861	negative regulation of proteolysis	12/168	358/28814	1.4e-06	0.000130099	9.09e-05	Serpina1e/Gpc3/App/Gapdh/Serpina1d/Timp3/Gpi1/Serpinb6a/Hsp90ab1/Cryab/Pebp1/Cd109	12
35	NP	GO:0007517	muscle organ development	12/168	365/28814	1.72e-06	0.000150353	0.000105109	Dsp/Cav1/Myl6/Cd164/Cav2/Jph2/Rhoa/Ppp3ca/Naca/S100b/Cryab/Tsc22d3	12
36	NP	GO:0072659	protein localization to plasma membrane	11/168	302/28814	1.76e-06	0.000150353	0.000105109	Lgals3/Krt18/Bsg/Cdh2/Ehd3/Cd81/Vps35/Ezr/S100a10/Actb/Rack1	11
37	NP	GO:0051346	negative regulation of hydrolase activity	12/168	366/28814	1.76e-06	0.000150353	0.000105109	Serpina1e/Gpc3/App/Gapdh/Wnk1/Serpina1d/Timp3/Gpi1/Serpinb6a/Cryab/Pebp1/Cd109	12
38	NP	GO:1990778	protein localization to cell periphery	12/168	370/28814	1.97e-06	0.000163811	0.000114517	Lgals3/Krt18/Bsg/Cdh2/Gnai1/Ehd3/Cd81/Vps35/Ezr/S100a10/Actb/Rack1	12
39	NP	GO:0009117	nucleotide metabolic process	13/168	447/28814	2.44e-06	0.000196733	0.000137533	Tpi1/Nudt4/App/Gapdh/Pgk1/Pgam1/Pkm/Eno1/Gpi1/Rhoa/Paics/Aldoa/Pdha1	13
40	NP	GO:0006936	muscle contraction	11/168	314/28814	2.56e-06	0.000196733	0.000137533	Ptgs1/Dsp/Cav1/Myl6/Eno1/Rhoa/Acta2/Chrm2/Aldoa/Ehd3/Calm2	11
41	NP	GO:0060326	cell chemotaxis	11/168	314/28814	2.56e-06	0.000196733	0.000137533	Slc12a2/Lgals3/App/Ptn/Lyst/Mif/Wnk1/Spp1/Bsg/Hspb1/Ppia	11
42	NP	GO:0019318	hexose metabolic process	10/168	257/28814	2.93e-06	0.000216776	0.000151545	Tpi1/Ldha/Ppp1r3c/Gapdh/Pgk1/Pkm/Eno1/Gpi1/Aldoa/Pdha1	10
43	NP	GO:0006753	nucleoside phosphate metabolic process	13/168	455/28814	2.96e-06	0.000216776	0.000151545	Tpi1/Nudt4/App/Gapdh/Pgk1/Pgam1/Pkm/Eno1/Gpi1/Rhoa/Paics/Aldoa/Pdha1	13
44	NP	GO:0051146	striated muscle cell differentiation	11/168	328/28814	3.88e-06	0.000278277	0.000194539	Krt8/Krt19/T/Actg1/Hopx/Cav2/Cdh2/Ppp3ca/Ybx1/Cd81/Naca	11
45	NP	GO:1903522	regulation of blood circulation	10/168	266/28814	3.97e-06	0.000278277	0.000194539	Ptgs1/Dsp/App/Cav1/Hopx/Rhoa/Chrm2/Ehd3/Calm2/Pebp1	10
46	NP	GO:0051098	regulation of binding	12/168	397/28814	4.07e-06	0.000278667	0.000194812	App/Cav1/Plcl1/Hopx/Eno1/Ppp3ca/Tle5/Map1lc3b/Hsp90ab1/S100a10/Actb/Rack1	12
47	NP	GO:0005996	monosaccharide metabolic process	10/168	273/28814	5e-06	0.000335114	0.000234273	Tpi1/Ldha/Ppp1r3c/Gapdh/Pgk1/Pkm/Eno1/Gpi1/Aldoa/Pdha1	10
48	NP	GO:2001233	regulation of apoptotic signaling pathway	12/168	406/28814	5.11e-06	0.000335343	0.000234432	Lgals3/Cav1/Mif/Hspb1/Timp3/Eno1/Tpt1/Ppia/Higd1a/Pea15a/Ubb/Rack1	12
49	NP	GO:0006937	regulation of muscle contraction	8/168	164/28814	5.7e-06	0.000362782	0.000253615	Ptgs1/Dsp/Cav1/Eno1/Rhoa/Chrm2/Ehd3/Calm2	8
50	NP	GO:0043393	regulation of protein binding	9/168	218/28814	5.75e-06	0.000362782	0.000253615	App/Cav1/Plcl1/Hopx/Tle5/Map1lc3b/Hsp90ab1/Actb/Rack1	9
51	NP	GO:0060537	muscle tissue development	13/168	493/28814	7.03e-06	0.000428445	0.000299519	Dsp/T/Cav1/Myl6/Cav2/Jph2/Myl7/Rhoa/Ppp3ca/Sox9/Naca/S100b/Tsc22d3	13
52	NP	GO:0022898	regulation of transmembrane transporter activity	10/168	284/28814	7.07e-06	0.000428445	0.000299519	App/Cav1/Fxyd6/Wnk1/Jph2/Ahnak/Ehd3/Wwp2/Calm2/Actb	10
53	NP	GO:0006006	glucose metabolic process	9/168	226/28814	7.69e-06	0.000457718	0.000319983	Tpi1/Ldha/Ppp1r3c/Gapdh/Pgk1/Pkm/Eno1/Gpi1/Pdha1	9
54	NP	GO:0043254	regulation of protein-containing complex assembly	12/168	429/28814	8.89e-06	0.000519226	0.000362982	Cd24a/Lgals3/Cav1/Ankrd27/Capzb/Tmsb10/Rhoa/Sox9/Vps35/Hsp90aa1/Cryab/Rack1	12
55	NP	GO:0003012	muscle system process	12/168	430/28814	9.1e-06	0.000521802	0.000364783	Ptgs1/Dsp/Cav1/Myl6/Eno1/Rhoa/Acta2/Chrm2/Ppp3ca/Aldoa/Ehd3/Calm2	12
56	NP	GO:2001242	regulation of intrinsic apoptotic signaling pathway	8/168	177/28814	9.98e-06	0.000561651	0.000392641	Cav1/Mif/Hspb1/Eno1/Tpt1/Ppia/Ubb/Rack1	8
57	NP	GO:0032409	regulation of transporter activity	10/168	298/28814	1.07e-05	0.000594351	0.000415501	App/Cav1/Fxyd6/Wnk1/Jph2/Ahnak/Ehd3/Wwp2/Calm2/Actb	10
58	NP	GO:0071496	cellular response to external stimulus	10/168	301/28814	1.17e-05	0.000637053	0.000445353	Ldha/Cav1/Slc2a1/Tle5/Sox9/Higd1a/Map1lc3b/Arhgdia/Gabarap/Map1lc3a	10
59	NP	GO:0150105	protein localization to cell-cell junction	4/168	25/28814	1.28e-05	0.00068501	0.000478879	Dsp/Actg1/Actn4/Actb	4
60	NP	GO:0061041	regulation of wound healing	7/168	133/28814	1.36e-05	0.000713231	0.000498608	Slc12a2/Cav1/Actg1/Acta2/Thbd/Anxa5/Cd109	7
61	NP	GO:0097193	intrinsic apoptotic signaling pathway	10/168	308/28814	1.43e-05	0.000738745	0.000516445	Cav1/Bnip3/Perp/Mif/Hspb1/Eno1/Tpt1/Ppia/Ubb/Rack1	10
62	NP	GO:0045665	negative regulation of neuron differentiation	6/168	90/28814	1.49e-05	0.000758715	0.000530405	Cd24a/App/Cav1/Id4/Rhoa/Sox9	6
63	NP	GO:0031331	positive regulation of cellular catabolic process	12/168	461/28814	1.82e-05	0.000908845	0.000635358	App/Cav1/Bnip3/Qk/Mtdh/Ybx1/Cd81/Vps35/Ezr/Hsp90aa1/Gabarap/Rack1	12
64	NP	GO:0051222	positive regulation of protein transport	10/168	321/28814	2.04e-05	0.00100397	0.00070186	App/Bsg/Anp32b/Ppia/Cd81/Vps35/Ezr/Hsp90ab1/Oaz1/Rack1	10
65	NP	GO:0090257	regulation of muscle system process	9/168	256/28814	2.08e-05	0.00100676	0.000703812	Ptgs1/Dsp/Cav1/Eno1/Rhoa/Chrm2/Ppp3ca/Ehd3/Calm2	9
66	NP	GO:0001765	membrane raft assembly	3/168	10/28814	2.27e-05	0.00108306	0.000757152	Cav1/Cav2/S100a10	3
67	NP	GO:1905475	regulation of protein localization to membrane	8/168	200/28814	2.41e-05	0.0011351	0.000793532	Lgals3/Gpc3/Ptn/Cdh2/Cd81/Ezr/Actb/Rack1	8
68	NP	GO:0007519	skeletal muscle tissue development	8/168	206/28814	2.98e-05	0.00138137	0.000965693	Cav1/Myl6/Cav2/Rhoa/Ppp3ca/Naca/S100b/Tsc22d3	8
69	NP	GO:1904951	positive regulation of establishment of protein localization	10/168	337/28814	3.08e-05	0.00140828	0.000984504	App/Bsg/Anp32b/Ppia/Cd81/Vps35/Ezr/Hsp90ab1/Oaz1/Rack1	10
70	NP	GO:0022604	regulation of cell morphogenesis	10/168	338/28814	3.16e-05	0.00141724	0.00099077	Ankrd27/Ptn/Capzb/Rhoa/Aldoa/S100b/Ezr/Actn4/S100a10/Arhgdia	10
71	NP	GO:0072330	monocarboxylic acid biosynthetic process	8/168	208/28814	3.19e-05	0.00141724	0.00099077	Ptgs1/Ldha/Mif/Scd2/Pkm/Rbp1/Qk/Tecr	8
72	NP	GO:0032412	regulation of ion transmembrane transporter activity	9/168	274/28814	3.53e-05	0.00154711	0.00108156	App/Cav1/Fxyd6/Wnk1/Jph2/Ahnak/Ehd3/Wwp2/Calm2	9
73	NP	GO:0051047	positive regulation of secretion	11/168	417/28814	3.62e-05	0.00156452	0.00109373	Slc12a2/Lgals3/Mif/Spp1/Bsg/Acvr2a/Ppia/Vps35/Ezr/Map1lc3b/Lamp1	11
74	NP	GO:1901652	response to peptide	11/168	420/28814	3.86e-05	0.00164677	0.00115123	Vim/Serpina1e/App/Cav1/Serpina1d/Pkm/Cav2/Cdo1/Slc2a1/Ybx1/Anxa5	11
75	NP	GO:0001503	ossification	11/168	421/28814	3.95e-05	0.00166011	0.00116055	Gpc3/Ptn/Spp1/Id4/Rhoa/Csgalnact1/Acvr2a/Twsg1/Sox9/Snx10/Jund	11
76	NP	GO:0001666	response to hypoxia	8/168	216/28814	4.17e-05	0.00170799	0.00119403	Cd24a/Cav1/Bnip3/Pgk1/Eno1/Fam162a/Higd1a/Cryab	8
77	NP	GO:0045216	cell-cell junction organization	8/168	216/28814	4.17e-05	0.00170799	0.00119403	Dsp/Cav1/Perp/Actg1/Rhoa/Cdh2/Actn4/Actb	8
78	NP	GO:0060538	skeletal muscle organ development	8/168	218/28814	4.45e-05	0.00179956	0.00125805	Cav1/Myl6/Cav2/Rhoa/Ppp3ca/Naca/S100b/Tsc22d3	8
79	NP	GO:0045862	positive regulation of proteolysis	10/168	357/28814	5e-05	0.0019972	0.00139621	App/Cav1/Perp/Eno1/Anp32b/Rhoa/Fam162a/S100a10/Gabarap/Rack1	10
80	NP	GO:0033135	regulation of peptidyl-serine phosphorylation	7/168	166/28814	5.63e-05	0.0022018	0.00153924	App/Cav1/Plcl1/Mif/Hsp90aa1/Hsp90ab1/Rack1	7
81	NP	GO:0042246	tissue regeneration	5/168	70/28814	5.66e-05	0.0022018	0.00153924	Ptn/Hopx/Pkm/Cd81/Naca	5
82	NP	GO:1903532	positive regulation of secretion by cell	10/168	363/28814	5.75e-05	0.002211	0.00154568	Slc12a2/Lgals3/Mif/Spp1/Bsg/Acvr2a/Ppia/Vps35/Ezr/Lamp1	10
83	NP	GO:0055001	muscle cell development	8/168	228/28814	6.1e-05	0.00231841	0.00162077	Krt8/Krt19/Actg1/Cav2/Capzb/Ppp3ca/Naca/Actn4	8
84	NP	GO:2000767	positive regulation of cytoplasmic translation	3/168	14/28814	6.76e-05	0.00253733	0.00177381	Pkm/Eef2/Ybx1	3
85	NP	GO:0045109	intermediate filament organization	5/168	74/28814	7.39e-05	0.00274071	0.00191599	Vim/Krt8/Dsp/Krt19/Krt80	5
86	NP	GO:1902414	protein localization to cell junction	6/168	121/28814	7.94e-05	0.00291004	0.00203436	Dsp/Actg1/Hspb1/Vps35/Actn4/Actb	6
87	NP	GO:0060047	heart contraction	8/168	238/28814	8.23e-05	0.00298445	0.00208638	Dsp/Cav1/Hopx/Myl7/Chrm2/Ehd3/Calm2/Pebp1	8
88	NP	GO:0048102	autophagic cell death	3/168	15/28814	8.41e-05	0.00301454	0.00210741	Bnip3/Calm2/Lamp1	3
89	NP	GO:2000116	regulation of cysteine-type endopeptidase activity	8/168	240/28814	8.73e-05	0.00309202	0.00216158	App/Perp/Gpi1/Anp32b/Rhoa/Fam162a/Cryab/Rack1	8
90	NP	GO:0036293	response to decreased oxygen levels	8/168	243/28814	9.51e-05	0.00333271	0.00232984	Cd24a/Cav1/Bnip3/Pgk1/Eno1/Fam162a/Higd1a/Cryab	8
91	NP	GO:2001234	negative regulation of apoptotic signaling pathway	8/168	246/28814	0.000103557	0.00358807	0.00250836	Lgals3/Mif/Hspb1/Eno1/Tpt1/Ppia/Higd1a/Pea15a	8
92	NP	GO:0007178	transmembrane receptor protein serine/threonine kinase signaling pathway	10/168	391/28814	0.000106143	0.00363771	0.00254307	Vim/Gpc3/T/Cav1/Htra1/Cav2/Acvr2a/Twsg1/Hsp90ab1/Cd109	10
93	NP	GO:0030282	bone mineralization	6/168	128/28814	0.000108318	0.00367233	0.00256726	Gpc3/Ptn/Spp1/Acvr2a/Sox9/Snx10	6
94	NP	GO:0060828	regulation of canonical Wnt signaling pathway	8/168	249/28814	0.000112593	0.00377665	0.0026402	Gpc3/App/Cav1/Wnk1/Cdh2/Tle5/Sox9/Vps35	8
95	NP	GO:0003015	heart process	8/168	250/28814	0.000115746	0.00384155	0.00268556	Dsp/Cav1/Hopx/Myl7/Chrm2/Ehd3/Calm2/Pebp1	8
96	NP	GO:0010951	negative regulation of endopeptidase activity	7/168	187/28814	0.000118831	0.00390285	0.00272842	Serpina1e/Gapdh/Serpina1d/Timp3/Gpi1/Serpinb6a/Cryab	7
97	NP	GO:0006007	glucose catabolic process	3/168	17/28814	0.000124667	0.00401096	0.00280399	Ldha/Eno1/Gpi1	3
98	NP	GO:0061615	glycolytic process through fructose-6-phosphate	3/168	17/28814	0.000124667	0.00401096	0.00280399	Eno1/Gpi1/Aldoa	3
99	NP	GO:0090092	regulation of transmembrane receptor protein serine/threonine kinase signaling pathway	8/168	256/28814	0.000136236	0.00433892	0.00303327	Gpc3/Cav1/Htra1/Cav2/Acvr2a/Twsg1/Hsp90ab1/Cd109	8
100	NP	GO:0090090	negative regulation of canonical Wnt signaling pathway	6/168	134/28814	0.000139298	0.00439207	0.00307042	Gpc3/App/Cav1/Cdh2/Tle5/Sox9	6
101	NP	GO:0051099	positive regulation of binding	7/168	193/28814	0.000144492	0.00451073	0.00315337	App/Cav1/Plcl1/Eno1/Map1lc3b/Hsp90ab1/S100a10	7
102	NP	GO:0010001	glial cell differentiation	8/168	259/28814	0.000147552	0.0045611	0.00318859	Vim/App/Ptn/Id4/Rhoa/Qk/Cdh2/Sox9	8
103	NP	GO:0006979	response to oxidative stress	10/168	409/28814	0.000153032	0.00468455	0.00327489	Car3/Ptgs1/App/Bnip3/Hspb1/Mgst1/Ppia/Cryab/Gpx4/Rack1	10
104	NP	GO:0008016	regulation of heart contraction	7/168	197/28814	0.000163968	0.00497107	0.00347519	Dsp/Cav1/Hopx/Chrm2/Ehd3/Calm2/Pebp1	7
105	NP	GO:0032386	regulation of intracellular transport	9/168	337/28814	0.000170887	0.00513149	0.00358734	Anp32b/Cd81/Vps35/Ezr/Hsp90ab1/Cryab/Use1/Oaz1/Lamp1	9
106	NP	GO:0051131	chaperone-mediated protein complex assembly	3/168	19/28814	0.000176133	0.00523385	0.0036589	Hopx/Hsp90aa1/Hsp90ab1	3
107	NP	GO:0043403	skeletal muscle tissue regeneration	4/168	48/28814	0.000177616	0.00523385	0.0036589	Hopx/Pkm/Cd81/Naca	4
108	NP	GO:0046209	nitric oxide metabolic process	5/168	90/28814	0.00018702	0.00545994	0.00381696	App/Cav1/Cyb5r3/Tmem106a/Hsp90aa1	5
109	NP	GO:1903037	regulation of leukocyte cell-cell adhesion	9/168	343/28814	0.000194828	0.0056357	0.00393983	Cd24a/Lgals3/Cav1/Wnk1/Hspb1/Rhoa/Cd81/Twsg1/Hsp90aa1	9
110	NP	GO:1903035	negative regulation of response to wounding	5/168	92/28814	0.000207317	0.00588891	0.00411684	Cd24a/Slc12a2/Thbd/Anxa5/Cd109	5
111	NP	GO:2001057	reactive nitrogen species metabolic process	5/168	92/28814	0.000207317	0.00588891	0.00411684	App/Cav1/Cyb5r3/Tmem106a/Hsp90aa1	5
112	NP	GO:0071453	cellular response to oxygen levels	6/168	148/28814	0.000239078	0.00673047	0.00470516	Cav1/Bnip3/Pgk1/Eno1/Fam162a/Higd1a	6
113	NP	GO:0043281	regulation of cysteine-type endopeptidase activity involved in apoptotic process	7/168	210/28814	0.000242427	0.00676437	0.00472886	App/Gpi1/Anp32b/Rhoa/Fam162a/Cryab/Rack1	7
114	NP	GO:2001056	positive regulation of cysteine-type endopeptidase activity	6/168	149/28814	0.000247922	0.006857	0.00479362	App/Perp/Anp32b/Rhoa/Fam162a/Rack1	6
115	NP	GO:0070997	neuron death	10/168	438/28814	0.000264857	0.00721395	0.00504315	App/Bnip3/Gapdh/Gpi1/Rhoa/Fam162a/Vps35/Hsp90ab1/Ubb/Rack1	10
116	NP	GO:0010660	regulation of muscle cell apoptotic process	5/168	97/28814	0.000265404	0.00721395	0.00504315	Cav1/Bnip3/Gapdh/Qk/Naca	5
117	NP	GO:0043434	response to peptide hormone	9/168	359/28814	0.000272669	0.00732202	0.00511871	Serpina1e/Cav1/Serpina1d/Pkm/Cav2/Cdo1/Slc2a1/Ybx1/Anxa5	9
118	NP	GO:0031333	negative regulation of protein-containing complex assembly	6/168	152/28814	0.000276007	0.00732202	0.00511871	Ankrd27/Capzb/Tmsb10/Sox9/Vps35/Cryab	6
119	NP	GO:0031579	membrane raft organization	3/168	22/28814	0.000276347	0.00732202	0.00511871	Cav1/Cav2/S100a10	3
120	NP	GO:0034329	cell junction assembly	10/168	441/28814	0.000279578	0.00734591	0.0051354	App/Cav1/Actg1/Rhoa/Cdh2/Vps35/Actn4/S100a10/Dst/Actb	10
121	NP	GO:0030216	keratinocyte differentiation	6/168	153/28814	0.000285903	0.00745003	0.00520819	Krt8/Ptgs1/Dsp/Krt80/Palld/Cd109	6
122	NP	GO:2000378	negative regulation of reactive oxygen species metabolic process	4/168	55/28814	0.000301606	0.00773196	0.00540529	Bnip3/Eef1a1/Rhoa/Cryab	4
123	NP	GO:0010959	regulation of metal ion transport	10/168	446/28814	0.000305634	0.00773196	0.00540529	Lgals3/Cav1/Fxyd6/Wnk1/Jph2/Rhoa/Ahnak/Ehd3/Wwp2/Calm2	10
124	NP	GO:0032092	positive regulation of protein binding	5/168	100/28814	0.000305732	0.00773196	0.00540529	App/Cav1/Plcl1/Map1lc3b/Hsp90ab1	5
125	NP	GO:0007043	cell-cell junction assembly	6/168	155/28814	0.000306532	0.00773196	0.00540529	Cav1/Actg1/Rhoa/Cdh2/Actn4/Actb	6
126	NP	GO:2001243	negative regulation of intrinsic apoptotic signaling pathway	5/168	101/28814	0.000320155	0.0080115	0.00560071	Mif/Hspb1/Eno1/Tpt1/Ppia	5
127	NP	GO:0071709	membrane assembly	4/168	56/28814	0.00032334	0.00802451	0.00560981	Cav1/Cav2/Cdh2/S100a10	4
128	NP	GO:0008360	regulation of cell shape	6/168	157/28814	0.00032831	0.00802451	0.00560981	Ptn/Rhoa/Aldoa/S100b/Ezr/Arhgdia	6
129	NP	GO:0022612	gland morphogenesis	6/168	157/28814	0.00032831	0.00802451	0.00560981	Slc12a2/Cav1/Ptn/Id4/Twsg1/Sox9	6
130	NP	GO:0010657	muscle cell apoptotic process	5/168	102/28814	0.000335088	0.00812717	0.00568157	Cav1/Bnip3/Gapdh/Qk/Naca	5
131	NP	GO:0046394	carboxylic acid biosynthetic process	8/168	295/28814	0.000355136	0.00854766	0.00597553	Ptgs1/Ldha/Mif/Scd2/Pkm/Rbp1/Qk/Tecr	8
132	NP	GO:0016053	organic acid biosynthetic process	8/168	296/28814	0.000363219	0.00867599	0.00606524	Ptgs1/Ldha/Mif/Scd2/Pkm/Rbp1/Qk/Tecr	8
133	NP	GO:0051651	maintenance of location in cell	7/168	225/28814	0.00036789	0.00872148	0.00609705	Fth1/Cav1/Jph2/Tmsb10/Itpr3/Calm2/Ftl1	7
134	NP	GO:0071560	cellular response to transforming growth factor beta stimulus	7/168	226/28814	0.000377815	0.00888993	0.00621481	Cav1/Htra1/Cav2/Twsg1/Sox9/Hsp90ab1/Cd109	7
135	NP	GO:0002685	regulation of leukocyte migration	7/168	227/28814	0.000387954	0.00899425	0.00628773	Lgals3/App/Ptn/Mif/Wnk1/Rhoa/Cd81	7
136	NP	GO:0010810	regulation of cell-substrate adhesion	7/168	227/28814	0.000387954	0.00899425	0.00628773	Ptn/Spp1/Actg1/Plet1/Rhoa/Actn4/S100a10	7
137	NP	GO:0019674	NAD metabolic process	3/168	25/28814	0.000407458	0.00933245	0.00652416	Ldha/Eno1/Gpi1	3
138	NP	GO:0070482	response to oxygen levels	8/168	302/28814	0.000414929	0.00933245	0.00652416	Cd24a/Cav1/Bnip3/Pgk1/Eno1/Fam162a/Higd1a/Cryab	8
139	NP	GO:0071456	cellular response to hypoxia	5/168	107/28814	0.000417809	0.00933245	0.00652416	Bnip3/Pgk1/Eno1/Fam162a/Higd1a	5
140	NP	GO:0071559	response to transforming growth factor beta	7/168	230/28814	0.000419682	0.00933245	0.00652416	Cav1/Htra1/Cav2/Twsg1/Sox9/Hsp90ab1/Cd109	7
141	NP	GO:0097529	myeloid leukocyte migration	7/168	230/28814	0.000419682	0.00933245	0.00652416	Lgals3/App/Mif/Spp1/Bsg/Ppia/Cd81	7
142	NP	GO:1904062	regulation of cation transmembrane transport	9/168	381/28814	0.000420301	0.00933245	0.00652416	App/Cav1/Fxyd6/Wnk1/Jph2/Ahnak/Ehd3/Wwp2/Calm2	9
143	NP	GO:0060070	canonical Wnt signaling pathway	8/168	304/28814	0.000433439	0.00955688	0.00668106	Gpc3/App/Cav1/Wnk1/Cdh2/Tle5/Sox9/Vps35	8
144	NP	GO:0007159	leukocyte cell-cell adhesion	9/168	383/28814	0.000436477	0.00955703	0.00668116	Cd24a/Lgals3/Cav1/Wnk1/Hspb1/Rhoa/Cd81/Twsg1/Hsp90aa1	9
145	NP	GO:0010656	negative regulation of muscle cell apoptotic process	4/168	61/28814	0.000449137	0.00970526	0.00678479	Cav1/Gapdh/Qk/Naca	4
146	NP	GO:0042391	regulation of membrane potential	10/168	469/28814	0.000453156	0.00970526	0.00678479	Dsp/App/Cav1/Ptn/Bnip3/Ppp3ca/Ehd3/Wwp2/Ubb/Rack1	10
147	NP	GO:0030178	negative regulation of Wnt signaling pathway	6/168	167/28814	0.00045604	0.00970526	0.00678479	Gpc3/App/Cav1/Cdh2/Tle5/Sox9	6
148	NP	GO:0019320	hexose catabolic process	3/168	26/28814	0.000458637	0.00970526	0.00678479	Ldha/Eno1/Gpi1	3
149	NP	GO:2000765	regulation of cytoplasmic translation	3/168	26/28814	0.000458637	0.00970526	0.00678479	Pkm/Eef2/Ybx1	3
150	NP	GO:0045765	regulation of angiogenesis	8/168	307/28814	0.000462459	0.00972088	0.00679571	Slc12a2/Lgals3/Ptn/Pgk1/Hspb1/Pkm/Mtdh/Anxa3	8
151	CEP	GO:0048771	tissue remodeling	45028	203/28814	1.13e-06	0.000286021	0.000137902	Mmp9/Acp5/Ctsk/Pth1r	4
152	CEP	GO:0051216	cartilage development	45028	213/28814	1.37e-06	0.000286021	0.000137902	Col27a1/Col11a1/Ctsk/Pth1r	4
153	CEP	GO:0045453	bone resorption	44997	78/28814	4.12e-06	0.000395378	0.000190628	Acp5/Ctsk/Pth1r	3
154	CEP	GO:0061448	connective tissue development	45028	295/28814	5e-06	0.000395378	0.000190628	Col27a1/Col11a1/Ctsk/Pth1r	4
155	CEP	GO:0030198	extracellular matrix organization	45028	315/28814	6.47e-06	0.000395378	0.000190628	Col27a1/Col11a1/Mmp9/Ibsp	4
156	CEP	GO:0043062	extracellular structure organization	45028	316/28814	6.55e-06	0.000395378	0.000190628	Col27a1/Col11a1/Mmp9/Ibsp	4
157	CEP	GO:0045229	external encapsulating structure organization	45028	317/28814	6.64e-06	0.000395378	0.000190628	Col27a1/Col11a1/Mmp9/Ibsp	4
158	CEP	GO:0046849	bone remodeling	44997	104/28814	9.81e-06	0.000511552	0.00024664	Acp5/Ctsk/Pth1r	3
159	CEP	GO:0002062	chondrocyte differentiation	44997	115/28814	1.33e-05	0.000614932	0.000296484	Col27a1/Col11a1/Pth1r	3
160	CEP	GO:0002063	chondrocyte development	44969	33/28814	8.33e-05	0.00347565	0.00167575	Col27a1/Col11a1	2
161	CEP	GO:0048705	skeletal system morphogenesis	44997	261/28814	0.000152151	0.00576792	0.00278095	Col27a1/Col11a1/Acp5	3
162	CEP	GO:0030574	collagen catabolic process	44969	50/28814	0.000192617	0.00639046	0.0030811	Mmp9/Ctsk	2
163	CEP	GO:0001894	tissue homeostasis	44997	286/28814	0.000199223	0.00639046	0.0030811	Acp5/Ctsk/Pth1r	3
164	CEP	GO:0060249	anatomical structure homeostasis	44997	328/28814	0.000297961	0.00887499	0.00427899	Acp5/Ctsk/Pth1r	3
165	AF	GO:0030198	extracellular matrix organization	29/107	315/28814	2.05e-32	1.52e-29	1.06e-29	Col1a2/Col1a1/Comp/Col2a1/Serpinh1/Col5a2/Col3a1/Col16a1/Col11a2/Col9a1/Col15a1/Col5a1/Fkbp10/Col9a3/Eln/Abi3bp/Tgfbi/Postn/Col9a2/Col14a1/Col11a1/Mmp2/Hspg2/Lox/Ecm2/Ltbp3/Mfap4/Lum/Fn1	29
166	AF	GO:0043062	extracellular structure organization	29/107	316/28814	2.25e-32	1.52e-29	1.06e-29	Col1a2/Col1a1/Comp/Col2a1/Serpinh1/Col5a2/Col3a1/Col16a1/Col11a2/Col9a1/Col15a1/Col5a1/Fkbp10/Col9a3/Eln/Abi3bp/Tgfbi/Postn/Col9a2/Col14a1/Col11a1/Mmp2/Hspg2/Lox/Ecm2/Ltbp3/Mfap4/Lum/Fn1	29
167	AF	GO:0045229	external encapsulating structure organization	29/107	317/28814	2.47e-32	1.52e-29	1.06e-29	Col1a2/Col1a1/Comp/Col2a1/Serpinh1/Col5a2/Col3a1/Col16a1/Col11a2/Col9a1/Col15a1/Col5a1/Fkbp10/Col9a3/Eln/Abi3bp/Tgfbi/Postn/Col9a2/Col14a1/Col11a1/Mmp2/Hspg2/Lox/Ecm2/Ltbp3/Mfap4/Lum/Fn1	29
168	AF	GO:0030199	collagen fibril organization	14/107	59/28814	4.54e-22	2.09e-19	1.47e-19	Col1a2/Col1a1/Comp/Col2a1/Serpinh1/Col5a2/Col3a1/Col11a2/Col5a1/Fkbp10/Col14a1/Col11a1/Lox/Lum	14
169	AF	GO:0061448	connective tissue development	21/107	295/28814	3.6e-21	1.33e-18	9.3e-19	Col1a1/Bgn/Comp/Col2a1/Serpinh1/Col3a1/Col11a2/Col9a1/Mgp/Col5a1/Thbs1/Bmp1/Cytl1/Pkd1/Col11a1/Hspg2/Lox/Cnmd/Ltbp3/Selenom/Snorc	21
170	AF	GO:0051216	cartilage development	18/107	213/28814	1.36e-19	4.19e-17	2.94e-17	Col1a1/Bgn/Comp/Col2a1/Serpinh1/Col3a1/Col11a2/Col9a1/Mgp/Thbs1/Bmp1/Cytl1/Pkd1/Col11a1/Hspg2/Cnmd/Ltbp3/Snorc	18
171	AF	GO:0060348	bone development	16/107	258/28814	2.24e-15	5.91e-13	4.14e-13	Col1a1/Bgn/Sparc/Comp/Col2a1/Serpinh1/Col3a1/Chad/Col9a1/Pax1/Thbs1/Ppib/Hspg2/Lox/Vkorc1/Ltbp3	16
172	AF	GO:0048705	skeletal system morphogenesis	15/107	261/28814	5.44e-14	1.25e-11	8.78e-12	Col1a1/Comp/Col2a1/Serpinh1/Col3a1/Chad/Col11a2/Col9a1/Pax1/Thbs1/Pkd1/Col11a1/Mmp2/Hspg2/Ltbp3	15
173	AF	GO:0060349	bone morphogenesis	10/107	110/28814	1.12e-11	2.29e-09	1.6e-09	Col1a1/Comp/Col2a1/Serpinh1/Col3a1/Col9a1/Pax1/Thbs1/Hspg2/Ltbp3	10
174	AF	GO:0060351	cartilage development involved in endochondral bone morphogenesis	7/107	40/28814	1.34e-10	2.48e-08	1.74e-08	Col1a1/Comp/Col2a1/Serpinh1/Col9a1/Thbs1/Hspg2	7
175	AF	GO:0060350	endochondral bone morphogenesis	8/107	67/28814	1.51e-10	2.53e-08	1.77e-08	Col1a1/Comp/Col2a1/Serpinh1/Col3a1/Col9a1/Thbs1/Hspg2	8
176	AF	GO:0002062	chondrocyte differentiation	9/107	115/28814	4.83e-10	7.43e-08	5.2e-08	Comp/Col2a1/Serpinh1/Col3a1/Col11a2/Cytl1/Col11a1/Hspg2/Ltbp3	9
177	AF	GO:0001503	ossification	14/107	421/28814	5.77e-10	8.19e-08	5.74e-08	Col1a2/Col1a1/Comp/Col2a1/Mgp/Bmp1/Clec3b/Igfbp5/Igf2/Mmp2/Hspg2/Lox/Cnmd/Ltbp3	14
178	AF	GO:0085029	extracellular matrix assembly	6/107	43/28814	1.24e-08	1.63e-06	1.14e-06	Col1a2/Col3a1/Fkbp10/Lox/Ltbp3/Mfap4	6
179	AF	GO:0010810	regulation of cell-substrate adhesion	10/107	227/28814	1.36e-08	1.67e-06	1.17e-06	Col1a1/Col16a1/Thbs1/Abi3bp/Postn/Lgals1/Ecm2/P4hb/Lrp1/Fn1	10
180	AF	GO:0032963	collagen metabolic process	8/107	124/28814	2.14e-08	2.46e-06	1.73e-06	Col1a2/Col1a1/Serpinh1/Rcn3/Col5a1/Mmp2/Mfap4/Fn1	8
181	AF	GO:0048251	elastic fiber assembly	4/107	12/28814	8.69e-08	9.43e-06	6.61e-06	Col3a1/Lox/Ltbp3/Mfap4	4
182	AF	GO:0031589	cell-substrate adhesion	11/107	373/28814	1.51e-07	1.5e-05	1.05e-05	Col1a1/Col3a1/Col16a1/Thbs1/Abi3bp/Postn/Lgals1/Ecm2/P4hb/Lrp1/Fn1	11
183	AF	GO:0042060	wound healing	11/107	374/28814	1.55e-07	1.5e-05	1.05e-05	Col1a1/Comp/Col3a1/Col5a1/Fkbp10/Thbs1/Abi3bp/Lox/Vkorc1/Apoe/Fn1	11
184	AF	GO:0043542	endothelial cell migration	9/107	228/28814	1.9e-07	1.75e-05	1.23e-05	Sparc/Dcn/Serpinf1/Thbs1/Igf2/Fstl1/Grn/Apoe/Atp5b	9
185	AF	GO:0010594	regulation of endothelial cell migration	8/107	174/28814	2.95e-07	2.59e-05	1.81e-05	Sparc/Dcn/Serpinf1/Thbs1/Igf2/Grn/Apoe/Atp5b	8
186	AF	GO:0060537	muscle tissue development	12/107	493/28814	3.14e-07	2.63e-05	1.84e-05	Col3a1/Meg3/Eln/Igfbp5/Igf2/Col14a1/Col11a1/Hspg2/Lox/Acta1/Mylpf/Ttn	12
187	AF	GO:0060249	anatomical structure homeostasis	10/107	328/28814	4.22e-07	3.38e-05	2.37e-05	Comp/Col2a1/Col3a1/Rcn3/Col11a2/Col9a1/Cytl1/Col14a1/Lox/Ltbp3	10
188	AF	GO:0018149	peptide cross-linking	5/107	42/28814	4.9e-07	3.76e-05	2.64e-05	Bgn/Dcn/Col3a1/Thbs1/Fn1	5
189	AF	GO:0003012	muscle system process	11/107	430/28814	6.17e-07	4.55e-05	3.19e-05	Comp/Igfbp5/Gsn/Atp2a1/Col14a1/Tnni2/Myl1/Tnnc2/Tnnt3/Mylpf/Ttn	11
190	AF	GO:0001894	tissue homeostasis	9/107	286/28814	1.26e-06	8.97e-05	6.28e-05	Comp/Col2a1/Col3a1/Rcn3/Col11a2/Col9a1/Cytl1/Col14a1/Ltbp3	9
191	AF	GO:0050673	epithelial cell proliferation	11/107	476/28814	1.66e-06	0.000113408	7.94e-05	Sparc/Serpinf1/Tnmd/Igfbp4/Thbs1/Igfbp5/Igf2/Thbs4/Cnmd/Grn/Apoe	11
192	AF	GO:0045765	regulation of angiogenesis	9/107	307/28814	2.26e-06	0.000146732	0.000102774	Sparc/Dcn/Serpinf1/Tnmd/Ptgis/Thbs1/Igf2/Cnmd/Grn	9
193	AF	GO:0032964	collagen biosynthetic process	5/107	57/28814	2.31e-06	0.000146732	0.000102774	Col1a1/Serpinh1/Rcn3/Col5a1/Fn1	5
194	AF	GO:1901342	regulation of vasculature development	9/107	311/28814	2.52e-06	0.00014869	0.000104146	Sparc/Dcn/Serpinf1/Tnmd/Ptgis/Thbs1/Igf2/Cnmd/Grn	9
195	AF	GO:0010631	epithelial cell migration	9/107	313/28814	2.65e-06	0.00014869	0.000104146	Sparc/Dcn/Serpinf1/Thbs1/Igf2/Fstl1/Grn/Apoe/Atp5b	9
196	AF	GO:0006936	muscle contraction	9/107	314/28814	2.72e-06	0.00014869	0.000104146	Comp/Gsn/Atp2a1/Tnni2/Myl1/Tnnc2/Tnnt3/Mylpf/Ttn	9
197	AF	GO:0090132	epithelium migration	9/107	315/28814	2.79e-06	0.00014869	0.000104146	Sparc/Dcn/Serpinf1/Thbs1/Igf2/Fstl1/Grn/Apoe/Atp5b	9
198	AF	GO:0030324	lung development	8/107	236/28814	2.92e-06	0.00014869	0.000104146	Sparc/Col3a1/Rcn3/Mgp/Meg3/Igfbp5/Lox/Ltbp3	8
199	AF	GO:0090130	tissue migration	9/107	317/28814	2.94e-06	0.00014869	0.000104146	Sparc/Dcn/Serpinf1/Thbs1/Igf2/Fstl1/Grn/Apoe/Atp5b	9
200	AF	GO:0050879	multicellular organismal movement	5/107	60/28814	2.98e-06	0.00014869	0.000104146	Comp/Atp2a1/Tnni2/Tnnc2/Tnnt3	5
201	AF	GO:0050881	musculoskeletal movement	5/107	60/28814	2.98e-06	0.00014869	0.000104146	Comp/Atp2a1/Tnni2/Tnnc2/Tnnt3	5
202	AF	GO:0001936	regulation of endothelial cell proliferation	7/107	167/28814	3.1e-06	0.000149378	0.000104628	Sparc/Tnmd/Thbs1/Igf2/Thbs4/Cnmd/Apoe	7
203	AF	GO:0030323	respiratory tube development	8/107	239/28814	3.21e-06	0.000149378	0.000104628	Sparc/Col3a1/Rcn3/Mgp/Meg3/Igfbp5/Lox/Ltbp3	8
204	AF	GO:0010812	negative regulation of cell-substrate adhesion	5/107	61/28814	3.24e-06	0.000149378	0.000104628	Col1a1/Thbs1/Postn/Lgals1/Lrp1	5
205	AF	GO:0010632	regulation of epithelial cell migration	8/107	241/28814	3.41e-06	0.000153316	0.000107386	Sparc/Dcn/Serpinf1/Thbs1/Igf2/Grn/Apoe/Atp5b	8
206	AF	GO:0016525	negative regulation of angiogenesis	6/107	110/28814	3.56e-06	0.000156516	0.000109627	Sparc/Dcn/Serpinf1/Tnmd/Thbs1/Cnmd	6
207	AF	GO:0071230	cellular response to amino acid stimulus	7/107	173/28814	3.92e-06	0.000162838	0.000114055	Col1a2/Col1a1/Col5a2/Col3a1/Col16a1/Col6a1/Mmp2	7
208	AF	GO:2000181	negative regulation of blood vessel morphogenesis	6/107	112/28814	3.96e-06	0.000162838	0.000114055	Sparc/Dcn/Serpinf1/Tnmd/Thbs1/Cnmd	6
209	AF	GO:0035987	endodermal cell differentiation	4/107	29/28814	3.97e-06	0.000162838	0.000114055	Col5a2/Col5a1/Col12a1/Fn1	4
210	AF	GO:0006941	striated muscle contraction	7/107	174/28814	4.07e-06	0.000163238	0.000114335	Gsn/Atp2a1/Tnni2/Myl1/Tnnc2/Tnnt3/Ttn	7
211	AF	GO:1901343	negative regulation of vasculature development	6/107	113/28814	4.17e-06	0.00016351	0.000114526	Sparc/Dcn/Serpinf1/Tnmd/Thbs1/Cnmd	6
212	AF	GO:0031214	biomineral tissue development	7/107	176/28814	4.39e-06	0.000168678	0.000118146	Col1a2/Col1a1/Comp/Mgp/Clec3b/Lox/Ltbp3	7
213	AF	GO:0060840	artery development	6/107	116/28814	4.85e-06	0.000182539	0.000127855	Comp/Col3a1/Fkbp10/Lox/Lrp1/Apoe	6
214	AF	GO:0001935	endothelial cell proliferation	7/107	183/28814	5.67e-06	0.000209274	0.00014658	Sparc/Tnmd/Thbs1/Igf2/Thbs4/Cnmd/Apoe	7
215	AF	GO:0110148	biomineralization	7/107	185/28814	6.09e-06	0.000220332	0.000154326	Col1a2/Col1a1/Comp/Mgp/Clec3b/Lox/Ltbp3	7
216	AF	GO:0001937	negative regulation of endothelial cell proliferation	5/107	70/28814	6.42e-06	0.00022328	0.000156391	Sparc/Tnmd/Thbs1/Cnmd/Apoe	5
217	AF	GO:0043200	response to amino acid	7/107	187/28814	6.54e-06	0.00022328	0.000156391	Col1a2/Col1a1/Col5a2/Col3a1/Col16a1/Col6a1/Mmp2	7
218	AF	GO:0071229	cellular response to acid chemical	7/107	187/28814	6.54e-06	0.00022328	0.000156391	Col1a2/Col1a1/Col5a2/Col3a1/Col16a1/Col6a1/Mmp2	7
219	AF	GO:0060541	respiratory system development	8/107	267/28814	7.23e-06	0.000242389	0.000169775	Sparc/Col3a1/Rcn3/Mgp/Meg3/Igfbp5/Lox/Ltbp3	8
220	AF	GO:0001667	ameboidal-type cell migration	10/107	452/28814	7.4e-06	0.000243625	0.000170641	Sparc/Dcn/Serpinf1/Thbs1/Igf2/Fstl1/Grn/Apoe/Atp5b/Fn1	10
221	AF	GO:0030282	bone mineralization	6/107	128/28814	8.55e-06	0.000276692	0.000193801	Col1a2/Comp/Mgp/Clec3b/Lox/Ltbp3	6
222	AF	GO:0007517	muscle organ development	9/107	365/28814	9.16e-06	0.00029138	0.000204089	Col3a1/Meg3/Eln/Igf2/Col11a1/Lox/Acta1/Mylpf/Ttn	9
223	AF	GO:0006029	proteoglycan metabolic process	5/107	77/28814	1.03e-05	0.000320863	0.00022474	Bgn/Col2a1/Dcn/Cytl1/Col11a1	5
224	AF	GO:0048771	tissue remodeling	7/107	203/28814	1.12e-05	0.000343201	0.000240386	Eln/Abi3bp/Igfbp5/Mmp2/Thbs4/Ltbp3/Lrp1	7
225	AF	GO:0048844	artery morphogenesis	5/107	81/28814	1.32e-05	0.000394761	0.0002765	Comp/Col3a1/Fkbp10/Lrp1/Apoe	5
226	AF	GO:0001706	endoderm formation	4/107	39/28814	1.34e-05	0.000394761	0.0002765	Col5a2/Col5a1/Col12a1/Fn1	4
227	AF	GO:0001101	response to acid chemical	7/107	209/28814	1.35e-05	0.000394761	0.0002765	Col1a2/Col1a1/Col5a2/Col3a1/Col16a1/Col6a1/Mmp2	7
228	AF	GO:0010811	positive regulation of cell-substrate adhesion	6/107	140/28814	1.43e-05	0.000411218	0.000288026	Col16a1/Thbs1/Abi3bp/Ecm2/P4hb/Fn1	6
229	AF	GO:0007178	transmembrane receptor protein serine/threonine kinase signaling pathway	9/107	391/28814	1.58e-05	0.000448985	0.000314479	Col1a2/Comp/Col3a1/Thbs1/Meg3/Lox/Fstl1/Ltbp3/Lrp1	9
230	AF	GO:0071604	transforming growth factor beta production	4/107	41/28814	1.64e-05	0.000457444	0.000320404	Col3a1/Ltbp3/Lum/Fn1	4
231	AF	GO:0060346	bone trabecula formation	3/107	14/28814	1.76e-05	0.000484128	0.000339094	Col1a1/Chad/Mmp2	3
232	AF	GO:0003009	skeletal muscle contraction	4/107	43/28814	1.98e-05	0.000537976	0.00037681	Atp2a1/Tnni2/Tnnc2/Tnnt3	4
233	AF	GO:0035264	multicellular organism growth	7/107	223/28814	2.05e-05	0.000547415	0.000383422	Comp/Col3a1/H19/Meg3/Ppib/Igf2/Selenom	7
234	AF	GO:0050678	regulation of epithelial cell proliferation	9/107	405/28814	2.09e-05	0.00054996	0.000385204	Sparc/Serpinf1/Tnmd/Thbs1/Igf2/Thbs4/Cnmd/Grn/Apoe	9
235	AF	GO:0043588	skin development	8/107	322/28814	2.79e-05	0.000723485	0.000506745	Col1a2/Col1a1/Comp/Col5a2/Col3a1/Col5a1/Igfbp5/Scd1	8
236	AF	GO:0001886	endothelial cell morphogenesis	3/107	17/28814	3.26e-05	0.000812241	0.000568912	Tnmd/Col15a1/Cnmd	3
237	AF	GO:0098760	response to interleukin-7	3/107	17/28814	3.26e-05	0.000812241	0.000568912	P4hb/Pdia3/Atp5b	3
238	AF	GO:0098761	cellular response to interleukin-7	3/107	17/28814	3.26e-05	0.000812241	0.000568912	P4hb/Pdia3/Atp5b	3
239	AF	GO:0009100	glycoprotein metabolic process	8/107	332/28814	3.46e-05	0.000850744	0.00059588	Bgn/Col2a1/Dcn/Cytl1/Itm2c/Col11a1/Itm2a/Rpn2	8
240	AF	GO:0042692	muscle cell differentiation	9/107	438/28814	3.85e-05	0.000932927	0.000653443	Comp/Igfbp5/Igf2/Cfd/Col14a1/Lox/Tnnt3/Acta1/Ttn	9
241	AF	GO:0061430	bone trabecula morphogenesis	3/107	18/28814	3.9e-05	0.000934184	0.000654324	Col1a1/Chad/Mmp2	3
242	AF	GO:0050680	negative regulation of epithelial cell proliferation	6/107	173/28814	4.7e-05	0.00111136	0.000778424	Sparc/Serpinf1/Tnmd/Thbs1/Cnmd/Apoe	6
243	AF	GO:0010596	negative regulation of endothelial cell migration	4/107	55/28814	5.3e-05	0.00123667	0.000866191	Dcn/Serpinf1/Thbs1/Apoe	4
244	AF	GO:0009612	response to mechanical stimulus	6/107	178/28814	5.51e-05	0.00125788	0.000881046	Col1a1/Gsn/Pkd1/Col11a1/Mmp2/Ttn	6
245	AF	GO:0010595	positive regulation of endothelial cell migration	5/107	109/28814	5.53e-05	0.00125788	0.000881046	Sparc/Thbs1/Igf2/Grn/Atp5b	5
246	AF	GO:0001502	cartilage condensation	3/107	21/28814	6.31e-05	0.00141823	0.000993362	Col2a1/Pkd1/Col11a1	3
247	AF	GO:0007179	transforming growth factor beta receptor signaling pathway	6/107	186/28814	7.03e-05	0.00156126	0.00109354	Col1a2/Col3a1/Thbs1/Lox/Ltbp3/Lrp1	6
248	AF	GO:0048732	gland development	9/107	476/28814	7.29e-05	0.00159934	0.00112021	Serpinf1/Pax1/Meg3/Igfbp5/Igf2/Pkd1/Mmp2/Fasn/Scd1	9
249	AF	GO:0045446	endothelial cell differentiation	5/107	117/28814	7.74e-05	0.00167918	0.00117614	Tnmd/Col15a1/Fstl1/Cnmd/Fasn	5
250	AF	GO:0031102	neuron projection regeneration	4/107	62/28814	8.49e-05	0.00182141	0.00127576	Matn2/Mmp2/Grn/Lrp1	4
251	AF	GO:0003417	growth plate cartilage development	3/107	24/28814	9.52e-05	0.00199488	0.00139726	Comp/Col9a1/Thbs1	3
252	AF	GO:1990000	amyloid fibril formation	3/107	24/28814	9.52e-05	0.00199488	0.00139726	Gsn/Hspg2/Apoe	3
253	AF	GO:0035988	chondrocyte proliferation	3/107	25/28814	0.00010789	0.00218626	0.0015313	Comp/Col9a1/Grn	3
254	AF	GO:0043567	regulation of insulin-like growth factor receptor signaling pathway	3/107	25/28814	0.00010789	0.00218626	0.0015313	Igfbp4/Igfbp5/Igfbp6	3
255	AF	GO:0098743	cell aggregation	3/107	25/28814	0.00010789	0.00218626	0.0015313	Col2a1/Pkd1/Col11a1	3
256	AF	GO:0030336	negative regulation of cell migration	7/107	292/28814	0.000112233	0.00224953	0.00157562	Dcn/Col3a1/Serpinf1/Thbs1/Igfbp5/Lrp1/Apoe	7
257	AF	GO:0010038	response to metal ion	7/107	295/28814	0.000119558	0.00237059	0.00166041	Fibin/Pam/Thbs1/Gsn/Fabp4/Ttn/Fn1	7
258	AF	GO:1900046	regulation of hemostasis	4/107	69/28814	0.000129044	0.00253147	0.0017731	Comp/Thbs1/Vkorc1/Apoe	4
259	AF	GO:0035904	aorta development	4/107	70/28814	0.000136476	0.00264908	0.00185547	Col3a1/Fkbp10/Lox/Lrp1	4
260	AF	GO:0003158	endothelium development	5/107	133/28814	0.000141668	0.00272121	0.001906	Tnmd/Col15a1/Fstl1/Cnmd/Fasn	5
261	AF	GO:2000146	negative regulation of cell motility	7/107	305/28814	0.000146834	0.00279136	0.00195513	Dcn/Col3a1/Serpinf1/Thbs1/Igfbp5/Lrp1/Apoe	7
262	AF	GO:0010633	negative regulation of epithelial cell migration	4/107	72/28814	0.000152262	0.00283925	0.00198868	Dcn/Serpinf1/Thbs1/Apoe	4
263	AF	GO:0018126	protein hydroxylation	3/107	28/28814	0.000152433	0.00283925	0.00198868	Fkbp10/Plod1/P4hb	3
264	AF	GO:0048678	response to axon injury	4/107	73/28814	0.000160631	0.00296204	0.00207468	Matn2/Mmp2/Grn/Lrp1	4
265	AF	GO:0035265	organ growth	6/107	217/28814	0.000163434	0.00298389	0.00208998	Comp/Col9a1/Thbs1/Igf2/Col14a1/Ttn	6
266	AF	GO:0001885	endothelial cell development	4/107	74/28814	0.000169328	0.00306118	0.00214412	Tnmd/Col15a1/Cnmd/Fasn	4
267	AF	GO:0007162	negative regulation of cell adhesion	7/107	313/28814	0.000172114	0.00308134	0.00215824	Col1a1/Thbs1/Postn/Lgals1/Mmp2/Lrp1/Atp5b	7
268	AF	GO:0007492	endoderm development	4/107	75/28814	0.000178359	0.00316244	0.00221504	Col5a2/Col5a1/Col12a1/Fn1	4
269	AF	GO:0060343	trabecula formation	3/107	30/28814	0.000187895	0.00329979	0.00231125	Col1a1/Chad/Mmp2	3
270	AF	GO:0071560	cellular response to transforming growth factor beta stimulus	6/107	226/28814	0.000203602	0.0035419	0.00248083	Col1a2/Col3a1/Thbs1/Lox/Ltbp3/Lrp1	6
271	AF	GO:0055001	muscle cell development	6/107	228/28814	0.000213503	0.00367944	0.00257716	Comp/Col14a1/Lox/Tnnt3/Acta1/Ttn	6
272	AF	GO:0071559	response to transforming growth factor beta	6/107	230/28814	0.000223781	0.00382085	0.00267621	Col1a2/Col3a1/Thbs1/Lox/Ltbp3/Lrp1	6
273	AF	GO:0003416	endochondral bone growth	3/107	32/28814	0.00022831	0.00386243	0.00270533	Comp/Col9a1/Thbs1	3
274	AF	GO:0007160	cell-matrix adhesion	6/107	234/28814	0.000245504	0.00411554	0.00288262	Col3a1/Col16a1/Thbs1/Postn/Lrp1/Fn1	6
275	AF	GO:0002063	chondrocyte development	3/107	33/28814	0.000250465	0.00416087	0.00291437	Comp/Serpinh1/Col11a1	3
276	AF	GO:0052547	regulation of peptidase activity	8/107	443/28814	0.000253338	0.00417102	0.00292148	Serpinh1/Serpinf1/Rcn3/Cst3/Thbs1/Gsn/Ctsd/Grn	8
277	AF	GO:0050654	chondroitin sulfate proteoglycan metabolic process	3/107	34/28814	0.000273963	0.00447069	0.00313137	Bgn/Dcn/Cytl1	3
278	AF	GO:0040013	negative regulation of locomotion	7/107	340/28814	0.000284638	0.00460414	0.00322484	Dcn/Col3a1/Serpinf1/Thbs1/Igfbp5/Lrp1/Apoe	7
279	AF	GO:0034103	regulation of tissue remodeling	4/107	85/28814	0.000288792	0.00463072	0.00324346	Abi3bp/Thbs4/Ltbp3/Lrp1	4
280	AF	GO:0010634	positive regulation of epithelial cell migration	5/107	156/28814	0.000297361	0.00467	0.00327097	Sparc/Thbs1/Igf2/Grn/Atp5b	5
281	AF	GO:0001958	endochondral ossification	3/107	35/28814	0.00029884	0.00467	0.00327097	Col1a1/Col2a1/Hspg2	3
282	AF	GO:0036075	replacement ossification	3/107	35/28814	0.00029884	0.00467	0.00327097	Col1a1/Col2a1/Hspg2	3
283	AF	GO:0032103	positive regulation of response to external stimulus	8/107	458/28814	0.00031658	0.00490567	0.00343604	Thbs1/Lgals1/Mmp2/Thbs4/Fabp4/Grn/Lrp1/Fn1	8
284	AF	GO:0048009	insulin-like growth factor receptor signaling pathway	3/107	36/28814	0.000325129	0.00499614	0.00349941	Igfbp4/Igfbp5/Igfbp6	3
285	AF	GO:0001558	regulation of cell growth	8/107	461/28814	0.000330658	0.00503912	0.00352951	Igfbp7/Igfbp4/Igfbp5/Cgref1/Col14a1/Lrp1/Apoe/Fn1	8
286	AF	GO:0018208	peptidyl-proline modification	3/107	37/28814	0.000352863	0.00524742	0.00367541	Fkbp10/Ppib/P4hb	3
287	AF	GO:0035909	aorta morphogenesis	3/107	37/28814	0.000352863	0.00524742	0.00367541	Col3a1/Fkbp10/Lrp1	3
288	AF	GO:0090075	relaxation of muscle	3/107	37/28814	0.000352863	0.00524742	0.00367541	Gsn/Atp2a1/Ttn	3
289	AF	GO:0001953	negative regulation of cell-matrix adhesion	3/107	38/28814	0.000382077	0.00559167	0.00391653	Thbs1/Postn/Lrp1	3
290	AF	GO:0098868	bone growth	3/107	38/28814	0.000382077	0.00559167	0.00391653	Comp/Col9a1/Thbs1	3
291	AF	GO:0090257	regulation of muscle system process	6/107	256/28814	0.000396403	0.00575565	0.00403138	Igfbp5/Atp2a1/Tnni2/Tnnc2/Tnnt3/Ttn	6
292	AF	GO:0034976	response to endoplasmic reticulum stress	6/107	257/28814	0.000404671	0.00577426	0.00404442	Rcn3/Thbs1/Atp2a1/Thbs4/P4hb/Pdia3	6
293	AF	GO:0006457	protein folding	5/107	167/28814	0.000406562	0.00577426	0.00404442	Ppib/P4hb/Fkbp9/Grn/Pdia3	5
294	AF	GO:0043535	regulation of blood vessel endothelial cell migration	4/107	93/28814	0.000407079	0.00577426	0.00404442	Thbs1/Igf2/Apoe/Atp5b	4
295	AF	GO:0045785	positive regulation of cell adhesion	8/107	482/28814	0.000444196	0.00625266	0.0043795	Col16a1/Thbs1/Abi3bp/Igf2/Lgals1/Ecm2/P4hb/Fn1	8
296	AF	GO:0007596	blood coagulation	5/107	172/28814	0.000465161	0.00649816	0.00455146	Comp/Thbs1/Vkorc1/Apoe/Fn1	5
297	AF	GO:1903034	regulation of response to wounding	5/107	174/28814	0.0004903	0.00679785	0.00476137	Thbs1/Vkorc1/Grn/Lrp1/Apoe	5
298	AF	GO:0007599	hemostasis	5/107	175/28814	0.000503247	0.00687398	0.00481469	Comp/Thbs1/Vkorc1/Apoe/Fn1	5
299	AF	GO:0050817	coagulation	5/107	175/28814	0.000503247	0.00687398	0.00481469	Comp/Thbs1/Vkorc1/Apoe/Fn1	5
300	AF	GO:0044403	biological process involved in symbiotic interaction	6/107	272/28814	0.00054566	0.00739851	0.00518208	Ppib/Gsn/Lgals1/P4hb/Apoe/Fn1	6
301	AF	GO:0048660	regulation of smooth muscle cell proliferation	5/107	180/28814	0.00057188	0.00769742	0.00539145	Thbs1/Ogn/Igfbp5/Mmp2/Apoe	5
302	AF	GO:0001704	formation of primary germ layer	4/107	103/28814	0.000599175	0.00799858	0.00560239	Col5a2/Col5a1/Col12a1/Fn1	4
303	AF	GO:0010873	positive regulation of cholesterol esterification	2/107	10/28814	0.00060293	0.00799858	0.00560239	Scd1/Apoe	2
304	AF	GO:0045940	positive regulation of steroid metabolic process	3/107	45/28814	0.000630673	0.00830686	0.00581831	Igf2/Scd1/Apoe	3
305	AF	GO:0003007	heart morphogenesis	6/107	284/28814	0.000683793	0.00894265	0.00626363	Col2a1/Col5a1/Thbs1/Eln/Col11a1/Ttn	6
306	AF	GO:0048659	smooth muscle cell proliferation	5/107	188/28814	0.000696018	0.00903843	0.00633072	Thbs1/Ogn/Igfbp5/Mmp2/Apoe	5
307	AF	GO:0043277	apoptotic cell clearance	3/107	47/28814	0.000716803	0.00924325	0.00647418	Mfge8/Thbs1/Lrp1	3
308	AF	GO:0043568	positive regulation of insulin-like growth factor receptor signaling pathway	2/107	11/28814	0.000735128	0.0093488	0.00654811	Igfbp4/Igfbp5	2
309	AF	GO:1903332	regulation of protein folding	2/107	11/28814	0.000735128	0.0093488	0.00654811	Grn/Pdia3	2
310	AF	GO:0003382	epithelial cell morphogenesis	3/107	48/28814	0.000762534	0.00963091	0.0067457	Tnmd/Col15a1/Cnmd	3
311	AF	GO:0048638	regulation of developmental growth	7/107	402/28814	0.000770026	0.00965937	0.00676564	H19/Ppib/Igf2/Col14a1/Lrp1/Apoe/Fn1	7
