# Supplementary material for: Characterization of the Nucleus Pulposus Progenitor Cells via Spatial Transcriptomics
Source: Adv Sci (Weinh). 2024 Feb 4;11(18):2303752. doi: 10.1002/advs.202303752 (PMC11095158; doi:10.1002/advs.202303752)
Supplement: Supplementary file 4 — Supplemental Table 3 [file ADVS-11-2303752-s005.xlsx]

## Sheet: Sheet1
	Cluster	ID	Description	GeneRatio	BgRatio	pvalue	p.adjust	qvalue	geneID	Count
1	NP	R-MMU-70263	Gluconeogenesis	7/106	34/8497	1.5707e-07	9.37709e-05	6.46468e-05	Tpi1/Gapdh/Pgk1/Pgam1/Eno1/Gpi1/Aldoa	7
2	NP	R-MMU-109582	Hemostasis	21/106	489/8497	4.86005e-07	0.000133757	9.22139e-05	App/Pde1a/Mif/Actg1/Timp3/Capzb/Tuba1b/Rhoa/Serpinb6a/Tuba1a/Thbd/Gnai1/Gng12/Aldoa/Anxa5/Ehd3/Itpr3/Actn4/S100a10/Calm2/Cd109	21
3	NP	R-MMU-70171	Glycolysis	8/106	60/8497	6.72148e-07	0.000133757	9.22139e-05	Tpi1/Gapdh/Pgk1/Pgam1/Pkm/Eno1/Gpi1/Aldoa	8
4	NP	R-MMU-168928	DDX58/IFIH1-mediated induction of interferon-alpha/beta	6/106	32/8497	2.27656e-06	0.000339776	0.000234246	App/Uba52/S100b/Hsp90aa1/Hsp90ab1/Ubb	6
5	NP	R-MMU-71387	Metabolism of carbohydrates	14/106	260/8497	3.79384e-06	0.000452984	0.000312293	Tpi1/Gpc3/Ppp1r3c/Gapdh/Pgk1/Pgam1/Pkm/Slc2a1/Eno1/Gpi1/Csgalnact1/Aldoa/Acan/Calm2	14
6	NP	R-MMU-70326	Glucose metabolism	8/106	79/8497	5.63596e-06	0.000560778	0.000386607	Tpi1/Gapdh/Pgk1/Pgam1/Pkm/Eno1/Gpi1/Aldoa	8
7	NP	R-MMU-9663891	Selective autophagy	7/106	65/8497	1.48043e-05	0.0012626	0.000870451	Vim/Tuba1b/Uba52/Tuba1a/Map1lc3b/Ubb/Map1lc3a	7
8	NP	R-MMU-9009391	Extra-nuclear estrogen signaling	7/106	68/8497	1.9993e-05	0.00149198	0.00102859	Cav1/Hspb1/Cav2/Gnai1/Gng12/Hsp90aa1/Calm2	7
9	NP	R-MMU-5626467	RHO GTPases activate IQGAPs	5/106	30/8497	3.05551e-05	0.00202611	0.00139682	Actg1/Tuba1b/Tuba1a/Calm2/Actb	5
10	NP	R-MMU-1266738	Developmental Biology	17/106	447/8497	3.39381e-05	0.00202611	0.00139682	Krt8/Dsp/Krt19/Krt18/Perp/Actg1/Krt80/Tuba1b/Uba52/Rhoa/Tuba1a/Cdh2/Ezr/Hsp90aa1/Hsp90ab1/Actb/Ubb	17
11	NP	R-MMU-76002	Platelet activation, signaling and aggregation	12/106	243/8497	4.63707e-05	0.00251667	0.00173502	App/Actg1/Timp3/Rhoa/Gnai1/Gng12/Aldoa/Anxa5/Itpr3/Actn4/Calm2/Cd109	12
12	NP	R-MMU-437239	Recycling pathway of L1	5/106	35/8497	6.6241e-05	0.00327405	0.00225717	Actg1/Tuba1b/Tuba1a/Ezr/Actb	5
13	NP	R-MMU-9012852	Signaling by NOTCH3	4/106	19/8497	7.67783e-05	0.00327405	0.00225717	Uba52/Ybx1/Wwp2/Ubb	4
14	NP	R-MMU-9013507	NOTCH3 Activation and Transmission of Signal to the Nucleus	4/106	19/8497	7.67783e-05	0.00327405	0.00225717	Uba52/Ybx1/Wwp2/Ubb	4
15	NP	R-MMU-9646399	Aggrephagy	5/106	37/8497	8.72006e-05	0.00347058	0.00239266	Vim/Tuba1b/Uba52/Tuba1a/Ubb	5
16	NP	R-MMU-114608	Platelet degranulation	8/106	116/8497	9.38186e-05	0.00350061	0.00241336	App/Actg1/Timp3/Aldoa/Anxa5/Actn4/Calm2/Cd109	8
17	NP	R-MMU-1632852	Macroautophagy	8/106	121/8497	0.000126221	0.003966	0.00273421	Vim/Tuba1b/Uba52/Tuba1a/Map1lc3b/Ubb/Gabarap/Map1lc3a	8
18	NP	R-MMU-76005	Response to elevated platelet cytosolic Ca2+	8/106	121/8497	0.000126221	0.003966	0.00273421	App/Actg1/Timp3/Aldoa/Anxa5/Actn4/Calm2/Cd109	8
19	NP	R-MMU-9612973	Autophagy	8/106	121/8497	0.000126221	0.003966	0.00273421	Vim/Tuba1b/Uba52/Tuba1a/Map1lc3b/Ubb/Gabarap/Map1lc3a	8
20	NP	R-MMU-5205685	PINK1-PRKN Mediated Mitophagy	4/106	22/8497	0.000140784	0.00402081	0.002772	Uba52/Map1lc3b/Ubb/Map1lc3a	4
21	NP	R-MMU-4420097	VEGFA-VEGFR2 Pathway	7/106	92/8497	0.000141436	0.00402081	0.002772	Cav1/Actg1/Hspb1/Rhoa/Hsp90aa1/Calm2/Actb	7
22	NP	R-MMU-9664873	Pexophagy	3/106	10/8497	0.000212488	0.00576616	0.00397526	Uba52/Map1lc3b/Ubb	3
23	NP	R-MMU-194138	Signaling by VEGF	7/106	100/8497	0.000238211	0.00618313	0.00426272	Cav1/Actg1/Hspb1/Rhoa/Hsp90aa1/Calm2/Actb	7
24	NP	R-MMU-8852276	The role of GTSE1 in G2/M progression after G2 checkpoint	6/106	75/8497	0.000327832	0.00815483	0.00562204	Tuba1b/Uba52/Tuba1a/Hsp90aa1/Hsp90ab1/Ubb	6
25	NP	R-MMU-9012999	RHO GTPase cycle	14/106	392/8497	0.00034294	0.0081894	0.00564587	Vim/Dsp/Cav1/Actg1/Capzb/Tuba1b/Rhoa/Cavin1/Wwp2/Hsp90aa1/Hsp90ab1/Arhgdia/Dst/Actb	14
26	NP	R-MMU-203615	eNOS activation	3/106	12/8497	0.000382536	0.00878361	0.00605553	Cav1/Hsp90aa1/Calm2	3
27	NP	R-MMU-3371497	HSP90 chaperone cycle for steroid hormone receptors (SHR) in the presence of ligand	5/106	51/8497	0.000409198	0.00904782	0.00623767	Capzb/Tuba1b/Tuba1a/Hsp90aa1/Hsp90ab1	5
28	NP	R-MMU-5205647	Mitophagy	4/106	29/8497	0.000427433	0.00911348	0.00628294	Uba52/Map1lc3b/Ubb/Map1lc3a	4
29	NP	R-MMU-6809371	Formation of the cornified envelope	6/106	80/8497	0.000465258	0.00957789	0.00660312	Krt8/Dsp/Krt19/Krt18/Perp/Krt80	6
30	NP	R-MMU-445355	Smooth Muscle Contraction	4/106	31/8497	0.000555516	0.0106982	0.00737545	Myl6/Myl7/Acta2/Calm2	4
31	NP	R-MMU-9706574	RHOBTB GTPase Cycle	4/106	31/8497	0.000555516	0.0106982	0.00737545	Vim/Hsp90aa1/Hsp90ab1/Actb	4
32	NP	R-MMU-2173791	TGF-beta receptor signaling in EMT (epithelial to mesenchymal transition)	3/106	14/8497	0.00062152	0.0115952	0.00799389	Uba52/Rhoa/Ubb	3
33	NP	R-MMU-202131	Metabolism of nitric oxide: NOS3 activation and regulation	3/106	15/8497	0.000769875	0.013559	0.00934772	Cav1/Hsp90aa1/Calm2	3
34	NP	R-MMU-8939211	ESR-mediated signaling	8/106	158/8497	0.000772203	0.013559	0.00934772	Cav1/Hspb1/Cav2/Gnai1/Gng12/Hsp90aa1/Hsp90ab1/Calm2	8
35	NP	R-MMU-445989	TAK1-dependent IKK and NF-kappa-B activation	4/106	35/8497	0.000889716	0.015176	0.0104625	App/Uba52/S100b/Ubb	4
36	NP	R-MMU-422475	Axon guidance	10/106	249/8497	0.00105071	0.0170903	0.0117823	Actg1/Tuba1b/Uba52/Rhoa/Tuba1a/Ezr/Hsp90aa1/Hsp90ab1/Actb/Ubb	10
37	NP	R-MMU-9675108	Nervous system development	10/106	250/8497	0.00108324	0.0170903	0.0117823	Actg1/Tuba1b/Uba52/Rhoa/Tuba1a/Ezr/Hsp90aa1/Hsp90ab1/Actb/Ubb	10
38	NP	R-MMU-373760	L1CAM interactions	5/106	63/8497	0.00108783	0.0170903	0.0117823	Actg1/Tuba1b/Tuba1a/Ezr/Actb	5
39	NP	R-MMU-9006931	Signaling by Nuclear Receptors	9/106	208/8497	0.00111905	0.0171301	0.0118097	Cav1/Hspb1/Cav2/Gnai1/Gng12/Hsp90aa1/Hsp90ab1/Calm2/Pdha1	9
40	NP	R-MMU-157118	Signaling by NOTCH	4/106	40/8497	0.00148051	0.0214534	0.0147902	Uba52/Ybx1/Wwp2/Ubb	4
41	NP	R-MMU-190828	Gap junction trafficking	4/106	40/8497	0.00148051	0.0214534	0.0147902	Actg1/Tuba1b/Tuba1a/Actb	4
42	NP	R-MMU-376176	Signaling by ROBO receptors	3/106	19/8497	0.00158116	0.0214534	0.0147902	Uba52/Rhoa/Ubb	3
43	NP	R-MMU-8876725	Protein methylation	3/106	19/8497	0.00158116	0.0214534	0.0147902	Eef1a1/Eef2/Calm2	3
44	NP	R-MMU-9705462	Inactivation of CSF3 (G-CSF) signaling	3/106	19/8497	0.00158116	0.0214534	0.0147902	Uba52/Elob/Ubb	3
45	NP	R-MMU-157858	Gap junction trafficking and regulation	4/106	42/8497	0.00177899	0.0236012	0.016271	Actg1/Tuba1b/Tuba1a/Actb	4
46	NP	R-MMU-9013418	RHOBTB2 GTPase cycle	3/106	20/8497	0.00184341	0.0239242	0.0164937	Hsp90aa1/Hsp90ab1/Actb	3
47	NP	R-MMU-195721	Signaling by WNT	9/106	227/8497	0.00205149	0.0260583	0.0179649	Cav1/Uba52/Rhoa/Gng12/Ppp3ca/Sox9/Vps35/Calm2/Ubb	9
48	NP	R-MMU-3371571	HSF1-dependent transactivation	3/106	22/8497	0.00244555	0.0304165	0.0209695	Hsp90aa1/Hsp90ab1/Cryab	3
49	NP	R-MMU-1227986	Signaling by ERBB2	4/106	46/8497	0.00249662	0.030418	0.0209705	Uba52/Rhoa/Hsp90aa1/Ubb	4
50	NP	R-MMU-9674555	Signaling by CSF3 (G-CSF)	3/106	23/8497	0.00278706	0.0332775	0.0229419	Uba52/Elob/Ubb	3
51	NP	R-MMU-6811436	COPI-independent Golgi-to-ER retrograde traffic	4/106	48/8497	0.0029208	0.0335752	0.0231472	Capzb/Tuba1b/Tuba1a/Agpat3	4
52	NP	R-MMU-397014	Muscle contraction	7/106	153/8497	0.00294344	0.0335752	0.0231472	Vim/Fxyd6/Myl6/Myl7/Acta2/Itpr3/Calm2	7
53	NP	R-MMU-3371556	Cellular response to heat stress	5/106	79/8497	0.00298071	0.0335752	0.0231472	Eef1a1/Hspa12a/Hsp90aa1/Hsp90ab1/Cryab	5
54	NP	R-MMU-3858494	Beta-catenin independent WNT signaling	6/106	123/8497	0.00427709	0.0472856	0.0325993	Uba52/Rhoa/Gng12/Ppp3ca/Calm2/Ubb	6
55	NP	R-MMU-8863795	Downregulation of ERBB2 signaling	3/106	27/8497	0.00443982	0.0473316	0.032631	Uba52/Hsp90aa1/Ubb	3
56	NP	R-MMU-9648002	RAS processing	3/106	27/8497	0.00443982	0.0473316	0.032631	Uba52/Calm2/Ubb	3
57	NP	R-MMU-2029482	Regulation of actin dynamics for phagocytic cup formation	4/106	55/8497	0.00479001	0.0490331	0.033804	Actg1/Hsp90aa1/Hsp90ab1/Actb	4
58	NP	R-MMU-5213460	RIPK1-mediated regulated necrosis	3/106	28/8497	0.00492795	0.0490331	0.033804	Uba52/Hsp90aa1/Ubb	3
59	NP	R-MMU-5218920	VEGFR2 mediated vascular permeability	3/106	28/8497	0.00492795	0.0490331	0.033804	Cav1/Hsp90aa1/Calm2	3
60	NP	R-MMU-5675482	Regulation of necroptotic cell death	3/106	28/8497	0.00492795	0.0490331	0.033804	Uba52/Hsp90aa1/Ubb	3
61	CEP	R-MMU-1474244	Extracellular matrix organization	45056	231/8497	3.20681e-06	0.000144307	7.4263e-05	Col27a1/Col11a1/Mmp9/Ctsk/Ibsp	5
62	CEP	R-MMU-2022090	Assembly of collagen fibrils and other multimeric structures	44995	45/8497	1.62324e-05	0.000365228	0.000187954	Col27a1/Col11a1/Mmp9	3
63	CEP	R-MMU-1442490	Collagen degradation	44995	55/8497	2.98256e-05	0.000447383	0.000230232	Col11a1/Mmp9/Ctsk	3
64	CEP	R-MMU-1474290	Collagen formation	44995	73/8497	6.99232e-05	0.000786636	0.000404819	Col27a1/Col11a1/Mmp9	3
65	CEP	R-MMU-1474228	Degradation of the extracellular matrix	44995	107/8497	0.000218482	0.00175658	0.00090397	Col11a1/Mmp9/Ctsk	3
66	CEP	R-MMU-8874081	MET activates PTK2 signaling	44967	20/8497	0.00023421	0.00175658	0.00090397	Col27a1/Col11a1	2
67	CEP	R-MMU-8875878	MET promotes cell motility	44967	30/8497	0.000532861	0.00342553	0.00176285	Col27a1/Col11a1	2
68	CEP	R-MMU-1592389	Activation of Matrix Metalloproteinases	44967	33/8497	0.000645565	0.0036313	0.00186874	Mmp9/Ctsk	2
69	CEP	R-MMU-8948216	Collagen chain trimerization	44967	35/8497	0.00072657	0.00363285	0.00186954	Col27a1/Col11a1	2
70	CEP	R-MMU-1650814	Collagen biosynthesis and modifying enzymes	44967	60/8497	0.00212771	0.00957469	0.00492733	Col27a1/Col11a1	2
71	CEP	R-MMU-6806834	Signaling by MET	44967	67/8497	0.00264617	0.0108252	0.00557088	Col27a1/Col11a1	2
72	CEP	R-MMU-9006934	Signaling by Receptor Tyrosine Kinases	44995	398/8497	0.0095666	0.0358748	0.0184619	Col27a1/Col11a1/Mmp9	3
73	CEP	R-MMU-168898	Toll-like Receptor Cascades	44967	139/8497	0.0109708	0.0379759	0.0195431	Ctsk/S100a9	2
74	CEP	R-MMU-1679131	Trafficking and processing of endosomal TLR	44936	11/8497	0.0128774	0.0413915	0.0213009	Ctsk	1
75	AF	R-MMU-1474244	Extracellular matrix organization	34/71	231/8497	4.35836e-35	6.6247e-33	4.45011e-33	Col1a2/Col1a1/Bgn/Sparc/Col6a2/Comp/Col2a1/Serpinh1/Col5a2/Dcn/Col3a1/Col16a1/Col11a2/Col9a1/Col15a1/Col6a1/Col5a1/Col12a1/Pcolce/Col9a3/Eln/Ppib/Bmp1/Col14a1/Plod1/Col11a1/Mmp2/Lox/Ltbp3/Mfap4/P4hb/Lum/Ctsd/Fn1	34
76	AF	R-MMU-1650814	Collagen biosynthesis and modifying enzymes	22/71	60/8497	5.92548e-32	4.50337e-30	3.02511e-30	Col1a2/Col1a1/Col6a2/Col2a1/Serpinh1/Col5a2/Col3a1/Col16a1/Col11a2/Col9a1/Col15a1/Col6a1/Col5a1/Col12a1/Pcolce/Col9a3/Ppib/Bmp1/Col14a1/Plod1/Col11a1/P4hb	22
77	AF	R-MMU-1474290	Collagen formation	23/71	73/8497	1.29372e-31	6.55482e-30	4.40317e-30	Col1a2/Col1a1/Col6a2/Col2a1/Serpinh1/Col5a2/Col3a1/Col16a1/Col11a2/Col9a1/Col15a1/Col6a1/Col5a1/Col12a1/Pcolce/Col9a3/Ppib/Bmp1/Col14a1/Plod1/Col11a1/Lox/P4hb	23
78	AF	R-MMU-2022090	Assembly of collagen fibrils and other multimeric structures	18/71	45/8497	5.55316e-27	2.1102e-25	1.41752e-25	Col1a2/Col1a1/Col6a2/Col2a1/Col5a2/Col3a1/Col11a2/Col9a1/Col15a1/Col6a1/Col5a1/Col12a1/Pcolce/Col9a3/Bmp1/Col14a1/Col11a1/Lox	18
79	AF	R-MMU-8948216	Collagen chain trimerization	16/71	35/8497	3.32528e-25	1.01089e-23	6.79058e-24	Col1a2/Col1a1/Col6a2/Col2a1/Col5a2/Col3a1/Col16a1/Col11a2/Col9a1/Col15a1/Col6a1/Col5a1/Col12a1/Col9a3/Col14a1/Col11a1	16
80	AF	R-MMU-3000178	ECM proteoglycans	15/71	42/8497	1.16276e-21	2.94566e-20	1.97873e-20	Col1a2/Col1a1/Bgn/Sparc/Col6a2/Comp/Col2a1/Col5a2/Dcn/Col3a1/Col9a1/Col6a1/Col5a1/Col9a3/Fn1	15
81	AF	R-MMU-1442490	Collagen degradation	14/71	55/8497	6.97419e-18	1.51439e-16	1.01729e-16	Col1a2/Col1a1/Col6a2/Col2a1/Col5a2/Col3a1/Col11a2/Col15a1/Col6a1/Col5a1/Col12a1/Col11a1/Mmp2/Ctsd	14
82	AF	R-MMU-1474228	Degradation of the extracellular matrix	17/71	107/8497	8.02962e-18	1.52563e-16	1.02483e-16	Col1a2/Col1a1/Col6a2/Col2a1/Col5a2/Dcn/Col3a1/Col11a2/Col15a1/Col6a1/Col5a1/Col12a1/Eln/Col11a1/Mmp2/Ctsd/Fn1	17
83	AF	R-MMU-216083	Integrin cell surface interactions	14/71	66/8497	1.15691e-16	1.95389e-15	1.31252e-15	Col1a2/Col1a1/Col6a2/Comp/Col2a1/Col5a2/Col3a1/Col16a1/Col9a1/Col6a1/Col5a1/Col9a3/Lum/Fn1	14
84	AF	R-MMU-8874081	MET activates PTK2 signaling	9/71	20/8497	1.83615e-14	2.79094e-13	1.8748e-13	Col1a2/Col1a1/Col2a1/Col5a2/Col3a1/Col11a2/Col5a1/Col11a1/Fn1	9
85	AF	R-MMU-419037	NCAM1 interactions	8/71	16/8497	1.93337e-13	2.67156e-12	1.79461e-12	Col6a2/Col2a1/Col5a2/Col3a1/Col9a1/Col6a1/Col5a1/Col9a3	8
86	AF	R-MMU-8875878	MET promotes cell motility	9/71	30/8497	1.46417e-12	1.85462e-11	1.24583e-11	Col1a2/Col1a1/Col2a1/Col5a2/Col3a1/Col11a2/Col5a1/Col11a1/Fn1	9
87	AF	R-MMU-3000171	Non-integrin membrane-ECM interactions	9/71	32/8497	2.83282e-12	3.31223e-11	2.22497e-11	Col1a2/Col1a1/Col2a1/Col5a2/Col3a1/Col11a2/Col5a1/Col11a1/Fn1	9
88	AF	R-MMU-375165	NCAM signaling for neurite out-growth	8/71	31/8497	1.07303e-10	1.165e-09	7.82586e-10	Col6a2/Col2a1/Col5a2/Col3a1/Col9a1/Col6a1/Col5a1/Col9a3	8
89	AF	R-MMU-186797	Signaling by PDGF	9/71	50/8497	2.2468e-10	2.17446e-09	1.46069e-09	Col6a2/Col2a1/Col5a2/Col3a1/Col9a1/Col6a1/Col5a1/Col9a3/Thbs4	9
90	AF	R-MMU-381426	Regulation of Insulin-like Growth Factor (IGF) transport and uptake by Insulin-like Growth Factor Binding Proteins (IGFBPs)	12/71	120/8497	2.28891e-10	2.17446e-09	1.46069e-09	Mfge8/Igfbp7/Cst3/Igfbp4/Igfbp5/Igf2/Igfbp6/Lgals1/Fstl1/P4hb/Apoe/Fn1	12
91	AF	R-MMU-6806834	Signaling by MET	9/71	67/8497	3.42696e-09	3.0641e-08	2.0583e-08	Col1a2/Col1a1/Col2a1/Col5a2/Col3a1/Col11a2/Col5a1/Col11a1/Fn1	9
92	AF	R-MMU-8957275	Post-translational protein phosphorylation	10/71	114/8497	2.94996e-08	2.49108e-07	1.67337e-07	Mfge8/Igfbp7/Cst3/Igfbp4/Igfbp5/Lgals1/Fstl1/P4hb/Apoe/Fn1	10
93	AF	R-MMU-2243919	Crosslinking of collagen fibrils	5/71	15/8497	9.93846e-08	7.95077e-07	5.34089e-07	Col1a2/Col1a1/Pcolce/Bmp1/Lox	5
94	AF	R-MMU-9006934	Signaling by Receptor Tyrosine Kinases	15/71	398/8497	7.24988e-07	5.50991e-06	3.70125e-06	Col1a2/Col1a1/Col6a2/Col2a1/Col5a2/Col3a1/Col11a2/Col9a1/Col6a1/Col5a1/Col9a3/Igf2/Col11a1/Thbs4/Fn1	15
95	AF	R-MMU-2022857	Keratan sulfate degradation	4/71	13/8497	3.02368e-06	2.18857e-05	1.47016e-05	Fmod/Ogn/Prelp/Lum	4
96	AF	R-MMU-390522	Striated Muscle Contraction	5/71	32/8497	5.96864e-06	4.12379e-05	2.77013e-05	Tnni2/Myl1/Tnnc2/Tnnt3/Acta1	5
97	AF	R-MMU-1566948	Elastic fibre formation	5/71	39/8497	1.63082e-05	0.000107776	7.23981e-05	Eln/Lox/Ltbp3/Mfap4/Fn1	5
98	AF	R-MMU-2022854	Keratan sulfate biosynthesis	4/71	27/8497	6.79383e-05	0.000430276	0.000289036	Fmod/Ogn/Prelp/Lum	4
99	AF	R-MMU-2129379	Molecules associated with elastic fibres	4/71	32/8497	0.000134887	0.000820111	0.000550905	Eln/Ltbp3/Mfap4/Fn1	4
100	AF	R-MMU-1638074	Keratan sulfate/keratin metabolism	4/71	33/8497	0.000152528	0.0008917	0.000598995	Fmod/Ogn/Prelp/Lum	4
101	AF	R-MMU-422475	Axon guidance	9/71	249/8497	0.00021016	0.00117564	0.000789729	Col6a2/Col2a1/Col5a2/Col3a1/Col9a1/Col6a1/Col5a1/Col9a3/Mmp2	9
102	AF	R-MMU-9675108	Nervous system development	9/71	250/8497	0.000216565	0.00117564	0.000789729	Col6a2/Col2a1/Col5a2/Col3a1/Col9a1/Col6a1/Col5a1/Col9a3/Mmp2	9
103	AF	R-MMU-397014	Muscle contraction	7/71	153/8497	0.000271051	0.00142068	0.000954337	Atp2a1/Tnni2/Myl1/Tnnc2/Tnnt3/Acta1/Mylpf	7
104	AF	R-MMU-1630316	Glycosaminoglycan metabolism	6/71	117/8497	0.000414113	0.00209817	0.00140944	Bgn/Fmod/Dcn/Ogn/Prelp/Lum	6
105	AF	R-MMU-8963898	Plasma lipoprotein assembly	3/71	19/8497	0.000492194	0.00241334	0.00162115	Bmp1/P4hb/Apoe	3
106	AF	R-MMU-2173782	Binding and Uptake of Ligands by Scavenger Receptors	3/71	33/8497	0.00254878	0.0121067	0.00813262	Sparc/Lrp1/Apoe	3
107	AF	R-MMU-2022923	Dermatan sulfate biosynthesis	2/71	10/8497	0.00296663	0.0132626	0.00890908	Bgn/Dcn	2
108	AF	R-MMU-75892	Platelet Adhesion to exposed collagen	2/71	10/8497	0.00296663	0.0132626	0.00890908	Col1a2/Col1a1	2
109	AF	R-MMU-76009	Platelet Aggregation (Plug Formation)	3/71	36/8497	0.00327633	0.0142286	0.00955801	Col1a2/Col1a1/Fn1	3
110	AF	R-MMU-430116	GP1b-IX-V activation signalling	2/71	11/8497	0.00360634	0.0148152	0.00995207	Col1a2/Col1a1	2
111	AF	R-MMU-8963888	Chylomicron assembly	2/71	11/8497	0.00360634	0.0148152	0.00995207	P4hb/Apoe	2
112	AF	R-MMU-2024101	CS/DS degradation	2/71	12/8497	0.0043043	0.0172172	0.0115656	Bgn/Dcn	2
113	AF	R-MMU-6806667	Metabolism of fat-soluble vitamins	3/71	46/8497	0.00656331	0.0255801	0.0171833	Vkorc1/Lrp1/Apoe	3
114	AF	R-MMU-198933	Immunoregulatory interactions between a Lymphoid and a non-Lymphoid cell	4/71	95/8497	0.00804834	0.0305837	0.0205444	Col1a2/Col1a1/Col2a1/Col3a1	4
115	AF	R-MMU-2022870	Chondroitin sulfate biosynthesis	2/71	19/8497	0.0107393	0.0398141	0.0267449	Bgn/Dcn	2
116	AF	R-MMU-1266738	Developmental Biology	9/71	447/8497	0.0116524	0.0421708	0.028328	Col6a2/Col2a1/Col5a2/Col3a1/Col9a1/Col6a1/Col5a1/Col9a3/Mmp2	9
117	AF	R-MMU-196854	Metabolism of vitamins and cofactors	5/71	167/8497	0.0126709	0.04479	0.0300875	Ptgis/Vkorc1/Fasn/Lrp1/Apoe	5
