# Supplementary material for: Characterization of the Nucleus Pulposus Progenitor Cells via Spatial Transcriptomics
Source: Adv Sci (Weinh). 2024 Feb 4;11(18):2303752. doi: 10.1002/advs.202303752 (PMC11095158; doi:10.1002/advs.202303752)
Supplement: Supplementary file 5 — Supplemental Table 4 [file ADVS-11-2303752-s010.xlsx]

## Sheet: Sheet1
gene	p_val	avg_log2FC	pct.1	pct.2	p_val_adj	cluster
Vim	3.81e-155	1.52306	1	0.732	4.81e-151	NP-inner
Lgals3	3.57e-103	1.0651	0.959	0.449	4.51e-99	NP-inner
Spp1	7.03e-76	0.974203	0.973	0.688	8.88e-72	NP-inner
Krt8	4.05e-100	0.958561	0.957	0.391	5.11e-96	NP-inner
Timp3	1.99e-76	0.824179	0.781	0.23	2.51e-72	NP-inner
Eef1a1	1.38e-71	0.770587	0.997	0.859	1.74e-67	NP-inner
Krt19	1.72e-78	0.756633	0.952	0.422	2.17e-74	NP-inner
Gapdh	5.82e-79	0.733885	0.75	0.187	7.35e-75	NP-inner
App	3.15e-65	0.727046	0.908	0.429	3.97e-61	NP-inner
Gpc3	1.08e-56	0.676993	0.874	0.413	1.37e-52	NP-inner
Nap1l1	7.36e-62	0.664287	0.979	0.63	9.29e-58	NP-inner
Mif	2.31e-63	0.61181	0.701	0.199	2.92e-59	NP-inner
Ndufa4l2	5.98e-56	0.598968	0.933	0.453	7.55e-52	NP-inner
Tmem255a	2.32e-51	0.595323	0.67	0.219	2.93e-47	NP-inner
Rbp1	1.31e-52	0.589852	0.405	0.029	1.66e-48	NP-inner
Tpt1	1.21e-52	0.573839	0.88	0.428	1.53e-48	NP-inner
Pgk1	4.21e-50	0.545838	0.668	0.223	5.31e-46	NP-inner
Nudt4	2.3e-50	0.524017	0.877	0.384	2.91e-46	NP-inner
Actg1	3.45e-46	0.523539	0.899	0.455	4.36e-42	NP-inner
Ap1s2	2.66e-42	0.470865	0.607	0.205	3.36e-38	NP-inner
Mgst1	6.82e-44	0.470097	0.434	0.074	8.61e-40	NP-inner
Tuba1b	8.33e-44	0.467434	0.692	0.261	1.05e-39	NP-inner
Ppia	4.53e-45	0.467287	0.381	0.038	5.72e-41	NP-inner
Aldoa	4.16e-40	0.45743	0.807	0.371	5.26e-36	NP-inner
Cav1	3.16e-37	0.451082	0.778	0.373	4e-33	NP-inner
Hopx	1.81e-40	0.445137	0.47	0.107	2.28e-36	NP-inner
Fau	6.94e-35	0.432532	0.945	0.6	8.77e-31	NP-inner
Eif1	1.42e-37	0.421832	0.477	0.123	1.79e-33	NP-inner
Cd164	6.84e-32	0.419824	0.571	0.223	8.64e-28	NP-inner
Ppp1r3c	2.21e-34	0.418624	0.713	0.337	2.8e-30	NP-inner
Tuba1a	6.26e-33	0.414301	0.451	0.129	7.91e-29	NP-inner
Bnip3	1.78e-33	0.391837	0.644	0.275	2.24e-29	NP-inner
Pgam1	2.36e-29	0.377023	0.513	0.188	2.98e-25	NP-inner
Slc2a1	1.32e-30	0.376712	0.412	0.105	1.67e-26	NP-inner
Susd5	1.83e-28	0.371601	0.651	0.301	2.31e-24	NP-inner
Peg3	1.31e-26	0.367908	0.665	0.33	1.66e-22	NP-inner
Twsg1	1.4e-27	0.364	0.393	0.111	1.77e-23	NP-inner
Eno1	3.32e-32	0.357719	0.33	0.053	4.2e-28	NP-inner
Acta2	1.29e-24	0.353321	0.398	0.129	1.63e-20	NP-inner
Rhoa	2.53e-27	0.351198	0.484	0.172	3.19e-23	NP-inner
Hspb1	1.56e-24	0.348718	0.492	0.197	1.97e-20	NP-inner
Actb	8.67e-22	0.347191	0.964	0.801	1.1e-17	NP-inner
Htra1	6.77e-25	0.346429	0.694	0.344	8.55e-21	NP-inner
Hist1h1c	6.18e-27	0.345075	0.537	0.216	7.81e-23	NP-inner
Ftl1	6.96e-26	0.330681	0.366	0.098	8.79e-22	NP-inner
Rab38	2.65e-24	0.325152	0.429	0.147	3.35e-20	NP-inner
Paics	1.54e-24	0.323022	0.357	0.1	1.94e-20	NP-inner
Palld	2.39e-25	0.314941	0.381	0.111	3.01e-21	NP-inner
Scd2	1.59e-22	0.305307	0.617	0.319	2.01e-18	NP-inner
Cd24a	3.89e-14	0.301954	0.997	0.835	4.92e-10	NP-inner
Qk	2.35e-22	0.298886	0.402	0.138	2.97e-18	NP-inner
Myl7	2.72e-24	0.296623	0.301	0.065	3.43e-20	NP-inner
Calm2	2.31e-21	0.296556	0.456	0.185	2.91e-17	NP-inner
Plet1	1.29e-22	0.296143	0.373	0.118	1.63e-18	NP-inner
Serpina1d	7.35e-19	0.29606	0.426	0.178	9.28e-15	NP-inner
Anxa1	5.79e-26	0.294357	0.262	0.036	7.31e-22	NP-inner
Fxyd6	2.02e-18	0.293141	0.706	0.409	2.55e-14	NP-inner
Tagln	3.29e-26	0.292626	0.267	0.038	4.16e-22	NP-inner
Tmsb10	1.25e-21	0.291931	0.797	0.442	1.57e-17	NP-inner
Naca	5.4e-22	0.289465	0.455	0.176	6.82e-18	NP-inner
Ddit4l	2.55e-20	0.285607	0.41	0.158	3.22e-16	NP-inner
Cryab	1.01e-18	0.28385	0.356	0.127	1.28e-14	NP-inner
Cd81	1.9e-18	0.281106	0.474	0.216	2.4e-14	NP-inner
Ybx1	4.4e-20	0.279055	0.366	0.125	5.56e-16	NP-inner
Myl12a	2.6e-21	0.278528	0.267	0.058	3.28e-17	NP-inner
Higd1a	4.26e-20	0.275154	0.328	0.1	5.37e-16	NP-inner
S100a6	9.84e-19	0.273827	0.627	0.321	1.24e-14	NP-inner
Thbd	4.54e-16	0.26088	0.325	0.121	5.73e-12	NP-inner
T	6.58e-19	0.259175	0.783	0.437	8.31e-15	NP-inner
Gnai1	1.05e-19	0.256233	0.262	0.062	1.33e-15	NP-inner
Gpx4	7.95e-17	0.247438	0.376	0.152	1e-12	NP-inner
Tpi1	8.66e-16	0.245699	0.896	0.583	1.09e-11	NP-inner
Acvr2a	4.78e-19	0.243806	0.306	0.089	6.03e-15	NP-inner
Pde1a	9.97e-15	0.241358	0.61	0.353	1.26e-10	NP-inner
S100a11	2.3e-15	0.240008	0.316	0.12	2.91e-11	NP-inner
Cdo1	1.12e-13	0.237303	0.395	0.188	1.41e-09	NP-inner
Cav2	6.16e-14	0.235573	0.391	0.185	7.78e-10	NP-inner
Chrm2	7.98e-18	0.233327	0.27	0.074	1.01e-13	NP-inner
Phlda1	3.31e-13	0.233089	0.299	0.121	4.18e-09	NP-inner
Fam162a	1.45e-14	0.231946	0.268	0.092	1.83e-10	NP-inner
Lyst	1.3e-15	0.229214	0.788	0.469	1.64e-11	NP-inner
Jund	5.13e-17	0.22914	0.451	0.199	6.48e-13	NP-inner
Anp32b	7.88e-15	0.226289	0.373	0.159	9.95e-11	NP-inner
Ndnf	1.82e-16	0.223966	0.19	0.034	2.3e-12	NP-inner
Serpina1e	5.23e-11	0.2163	0.966	0.721	6.6e-07	NP-inner
Ppp3ca	4.04e-13	0.213836	0.333	0.145	5.1e-09	NP-inner
Rhob	2.62e-14	0.211055	0.224	0.063	3.3e-10	NP-inner
Tsc22d3	2.05e-13	0.209838	0.25	0.085	2.59e-09	NP-inner
B2m	1.99e-13	0.209481	0.304	0.121	2.51e-09	NP-inner
Rabgap1l	2.25e-11	0.208154	0.325	0.152	2.84e-07	NP-inner
Gas5	3.72e-13	0.201275	0.268	0.098	4.7e-09	NP-inner
Itpr3	2.71e-13	0.200961	0.25	0.085	3.42e-09	NP-inner
Rell1	6.34e-11	0.198785	0.603	0.373	8e-07	NP-inner
Ptn	7.58e-10	0.197359	0.585	0.373	9.57e-06	NP-inner
Vdac1	1.02e-14	0.197075	0.193	0.043	1.28e-10	NP-inner
Pfdn5	1.13e-12	0.19634	0.241	0.083	1.43e-08	NP-inner
Laptm4a	6.62e-12	0.1948	0.35	0.165	8.36e-08	NP-inner
Rbp4	5.9e-14	0.194618	0.217	0.06	7.44e-10	NP-inner
Slc15a5	2.07e-11	0.191355	0.265	0.109	2.61e-07	NP-inner
Tmsb4x	3.36e-11	0.191309	0.368	0.181	4.24e-07	NP-inner
Bnip3l	2.65e-12	0.186848	0.231	0.078	3.34e-08	NP-inner
Actn4	8.06e-11	0.182692	0.28	0.121	1.02e-06	NP-inner
Snorc	9.61e-81	1.23677	0.835	0.368	1.21e-76	NP-outer
Wwp2	2.8e-59	1.07993	0.833	0.566	3.53e-55	NP-outer
Col6a2	3.29e-75	1.01746	0.746	0.26	4.16e-71	NP-outer
Col1a2	1.27e-57	1.01613	0.993	0.926	1.6e-53	NP-outer
Prelp	4.54e-63	0.971875	0.728	0.306	5.73e-59	NP-outer
Col1a1	1e-45	0.908603	0.993	0.925	1.27e-41	NP-outer
Comp	3.58e-46	0.772192	0.504	0.126	4.52e-42	NP-outer
Pth1r	1.18e-46	0.74123	0.562	0.179	1.49e-42	NP-outer
Bgn	1.93e-33	0.724226	0.543	0.219	2.44e-29	NP-outer
Chad	3.23e-36	0.706005	0.446	0.123	4.08e-32	NP-outer
Col11a1	4.03e-47	0.705614	0.371	0.034	5.09e-43	NP-outer
Mfge8	1.02e-32	0.68789	0.52	0.203	1.29e-28	NP-outer
Col6a1	1.58e-36	0.672943	0.475	0.15	1.99e-32	NP-outer
Fmod	7.25e-30	0.632971	0.464	0.176	9.16e-26	NP-outer
Malat1	7.4e-18	0.618567	0.871	0.85	9.34e-14	NP-outer
Cytl1	2.81e-24	0.6117	0.326	0.094	3.55e-20	NP-outer
Col2a1	7.96e-19	0.604625	0.933	0.802	1.01e-14	NP-outer
Rpn2	6.73e-39	0.589884	0.395	0.077	8.5e-35	NP-outer
Rrbp1	9.83e-30	0.566613	0.357	0.089	1.24e-25	NP-outer
Bc1	2.54e-31	0.564318	0.353	0.079	3.2e-27	NP-outer
Col16a1	6.72e-40	0.559828	0.303	0.019	8.48e-36	NP-outer
Col11a2	1.32e-36	0.539299	0.315	0.036	1.67e-32	NP-outer
Col3a1	7.59e-35	0.524341	0.29	0.027	9.58e-31	NP-outer
Eef2	3.25e-30	0.517174	0.949	0.916	4.1e-26	NP-outer
Serpinh1	2.35e-37	0.496427	0.319	0.034	2.97e-33	NP-outer
Uap1l1	9.47e-21	0.495759	0.435	0.207	1.2e-16	NP-outer
Sparc	1.01e-11	0.484132	0.967	0.923	1.28e-07	NP-outer
Atn1	4.04e-27	0.464536	0.341	0.085	5.1e-23	NP-outer
Rcn3	8.55e-35	0.459327	0.293	0.029	1.08e-30	NP-outer
Wnk1	1.22e-14	0.452316	0.668	0.591	1.55e-10	NP-outer
Arhgdia	2.71e-15	0.433711	0.582	0.421	3.42e-11	NP-outer
Sars	3.88e-23	0.406154	0.297	0.075	4.9e-19	NP-outer
Cpe	8.89e-18	0.402376	0.38	0.168	1.12e-13	NP-outer
Grip2	5.76e-30	0.402275	0.225	0.01	7.27e-26	NP-outer
Cst3	1.52e-09	0.387956	0.641	0.552	1.92e-05	NP-outer
Dynll2	5.49e-18	0.3808	0.359	0.145	6.93e-14	NP-outer
Dcn	1.27e-28	0.3775	0.208	0.007	1.6e-24	NP-outer
Gpx3	9.37e-21	0.3629	0.225	0.041	1.18e-16	NP-outer
Acta1	1.11e-20	0.354034	0.183	0.019	1.4e-16	NP-outer
Col6a3	2.23e-20	0.350312	0.243	0.053	2.82e-16	NP-outer
Col5a2	2.5e-24	0.346803	0.221	0.026	3.15e-20	NP-outer
Ptma	3.14e-15	0.343831	0.281	0.106	3.97e-11	NP-outer
Neat1	3.03e-06	0.336103	0.58	0.526	0.0382155	NP-outer
Capns1	1.71e-08	0.334368	0.379	0.251	0.0002153	NP-outer
Itga5	1.07e-18	0.331078	0.212	0.041	1.35e-14	NP-outer
Inmt	2.03e-05	0.330887	0.556	0.506	0.25633	NP-outer
Slc39a7	5.12e-20	0.329244	0.248	0.056	6.46e-16	NP-outer
Calu	2.97e-11	0.327286	0.353	0.195	3.75e-07	NP-outer
Map1lc3a	6.32e-09	0.324335	0.404	0.27	7.98e-05	NP-outer
Ddx5	1.87e-08	0.31954	0.471	0.354	0.000236393	NP-outer
Fn1	0.000481273	0.309501	0.536	0.525	1	NP-outer
Mgp	1.51e-15	0.307825	0.214	0.056	1.91e-11	NP-outer
Dnase2a	3.84e-15	0.307503	0.199	0.05	4.85e-11	NP-outer
Ppfia4	2.87e-10	0.304125	0.342	0.19	3.62e-06	NP-outer
Mmp9	9.59e-13	0.295272	0.212	0.07	1.21e-08	NP-outer
Ctsb	2.04e-09	0.289047	0.391	0.243	2.57e-05	NP-outer
Loxl2	4.9e-17	0.279085	0.194	0.038	6.19e-13	NP-outer
Zim1	5.06e-06	0.27431	0.389	0.296	0.0638841	NP-outer
Col9a1	9.75e-21	0.269071	0.165	0.01	1.23e-16	NP-outer
Meg3	1.57e-17	0.265479	0.161	0.019	1.98e-13	NP-outer
Rack1	0.000228647	0.261062	0.522	0.509	1	NP-outer
Pkd1	7.04e-15	0.258985	0.236	0.072	8.89e-11	NP-outer
Col5a1	1.07e-16	0.257962	0.163	0.022	1.35e-12	NP-outer
Ibsp	3.45e-15	0.246401	0.141	0.017	4.36e-11	NP-outer
Sbsn	0.00504833	0.242654	0.491	0.472	1	NP-outer
Pax1	1.74e-16	0.23845	0.139	0.012	2.2e-12	NP-outer
Cdk15	5.46e-12	0.238371	0.165	0.043	6.89e-08	NP-outer
Selenom	1.19e-13	0.236942	0.188	0.048	1.5e-09	NP-outer
Ndufs6	7.09e-09	0.232632	0.221	0.101	8.95e-05	NP-outer
Acp5	4.15e-12	0.223858	0.158	0.038	5.24e-08	NP-outer
Srrm2	8.03e-08	0.223591	0.272	0.149	0.00101324	NP-outer
H13	1.82e-10	0.221683	0.223	0.089	2.3e-06	NP-outer
Scd1	3.87e-15	0.217962	0.141	0.017	4.89e-11	NP-outer
Selenow	0.00228118	0.217581	0.447	0.4	1	NP-outer
Pdha1	0.00110471	0.215423	0.35	0.285	1	NP-outer
Tcf25	0.00146244	0.215259	0.353	0.292	1	NP-outer
Apoe	9.8e-07	0.214826	0.248	0.14	0.0123713	NP-outer
Ctsk	4.93e-12	0.209898	0.141	0.029	6.22e-08	NP-outer
Lmna	7.11e-09	0.20838	0.239	0.113	8.98e-05	NP-outer
Col15a1	4.09e-15	0.204644	0.141	0.017	5.17e-11	NP-outer
Col27a1	9.68e-14	0.203378	0.112	0.009	1.22e-09	NP-outer
H19	2.13e-14	0.202797	0.129	0.014	2.69e-10	NP-outer
Eln	1.02e-11	0.202031	0.123	0.021	1.29e-07	NP-outer
Chchd6	8.88e-12	0.201841	0.127	0.022	1.12e-07	NP-outer
S100a9	3.26e-12	0.198869	0.101	0.009	4.12e-08	NP-outer
Fuca1	1.08e-10	0.196536	0.167	0.05	1.37e-06	NP-outer
Wif1	5.63e-11	0.195517	0.114	0.019	7.11e-07	NP-outer
Pcolce	1.09e-08	0.195143	0.172	0.065	0.000138044	NP-outer
Luc7l3	1.89e-09	0.193506	0.167	0.056	2.39e-05	NP-outer
Fxyd5	1.18e-13	0.192922	0.141	0.022	1.48e-09	NP-outer
Trim2	2.1e-13	0.191728	0.118	0.012	2.65e-09	NP-outer
Igfbp7	3.2e-12	0.188442	0.13	0.022	4.03e-08	NP-outer
Ppp1ca	2.76e-05	0.187079	0.263	0.169	0.347885	NP-outer
