# Supplementary material for: Characterization of the Nucleus Pulposus Progenitor Cells via Spatial Transcriptomics
Source: Adv Sci (Weinh). 2024 Feb 4;11(18):2303752. doi: 10.1002/advs.202303752 (PMC11095158; doi:10.1002/advs.202303752)
Supplement: Supplementary file 6 — Supplemental Table 5 [file ADVS-11-2303752-s001.xlsx]

## Sheet: Sheet1
	Cluster	ID	Description	GeneRatio	BgRatio	pvalue	p.adjust	qvalue	geneID	Count
1	NP-outer	GO:0061448	connective tissue development	20/88	295/28814	1.38e-21	2.19e-18	1.72e-18	Snorc/Col11a1/Pth1r/Comp/Col1a1/Serpinh1/Col11a2/Col3a1/Bgn/Cytl1/Col9a1/Col2a1/Loxl2/Col5a1/Mgp/Pkd1/Col27a1/Selenom/Ctsk/Lmna	20
2	NP-outer	GO:0051216	cartilage development	17/88	213/28814	1.19e-19	5.09e-17	4.02e-17	Snorc/Col11a1/Pth1r/Comp/Col1a1/Serpinh1/Col11a2/Col3a1/Bgn/Cytl1/Col9a1/Col2a1/Loxl2/Mgp/Pkd1/Col27a1/Ctsk	17
3	NP-outer	GO:0030198	extracellular matrix organization	19/88	315/28814	1.42e-19	5.09e-17	4.02e-17	Col1a2/Col11a1/Comp/Col1a1/Col16a1/Serpinh1/Col11a2/Col3a1/Col5a2/Col9a1/Col2a1/Loxl2/Col5a1/Ibsp/Col15a1/Col27a1/Mmp9/Eln/Fn1	19
4	NP-outer	GO:0043062	extracellular structure organization	19/88	316/28814	1.51e-19	5.09e-17	4.02e-17	Col1a2/Col11a1/Comp/Col1a1/Col16a1/Serpinh1/Col11a2/Col3a1/Col5a2/Col9a1/Col2a1/Loxl2/Col5a1/Ibsp/Col15a1/Col27a1/Mmp9/Eln/Fn1	19
5	NP-outer	GO:0045229	external encapsulating structure organization	19/88	317/28814	1.6e-19	5.09e-17	4.02e-17	Col1a2/Col11a1/Comp/Col1a1/Col16a1/Serpinh1/Col11a2/Col3a1/Col5a2/Col9a1/Col2a1/Loxl2/Col5a1/Ibsp/Col15a1/Col27a1/Mmp9/Eln/Fn1	19
6	NP-outer	GO:0030199	collagen fibril organization	11/88	59/28814	2.8e-17	7.41e-15	5.85e-15	Col1a2/Col11a1/Comp/Col1a1/Serpinh1/Col11a2/Col3a1/Col5a2/Col2a1/Loxl2/Col5a1	11
7	NP-outer	GO:0048705	skeletal system morphogenesis	13/88	261/28814	1.35e-12	3.05e-10	2.41e-10	Col11a1/Comp/Col1a1/Serpinh1/Col11a2/Chad/Col3a1/Col9a1/Col2a1/Pax1/Pkd1/Col27a1/Acp5	13
8	NP-outer	GO:0002062	chondrocyte differentiation	10/88	115/28814	2.39e-12	4.75e-10	3.75e-10	Col11a1/Pth1r/Comp/Serpinh1/Col11a2/Col3a1/Cytl1/Col2a1/Loxl2/Col27a1	10
9	NP-outer	GO:0060348	bone development	12/88	258/28814	2.31e-11	4.08e-09	3.22e-09	Comp/Col1a1/Serpinh1/Chad/Col3a1/Bgn/Col9a1/Col2a1/Pax1/Col27a1/Acp5/Sparc	12
10	NP-outer	GO:0060349	bone morphogenesis	9/88	110/28814	5.48e-11	8.7e-09	6.87e-09	Comp/Col1a1/Serpinh1/Col3a1/Col9a1/Col2a1/Pax1/Col27a1/Acp5	9
11	NP-outer	GO:0032963	collagen metabolic process	9/88	124/28814	1.62e-10	2.34e-08	1.84e-08	Col1a2/Col1a1/Serpinh1/Rcn3/Col5a1/Mmp9/Ctsk/Ctsb/Fn1	9
12	NP-outer	GO:0060350	endochondral bone morphogenesis	7/88	67/28814	1.46e-09	1.93e-07	1.52e-07	Comp/Col1a1/Serpinh1/Col3a1/Col9a1/Col2a1/Col27a1	7
13	NP-outer	GO:0060351	cartilage development involved in endochondral bone morphogenesis	6/88	40/28814	2.41e-09	2.94e-07	2.32e-07	Comp/Col1a1/Serpinh1/Col9a1/Col2a1/Col27a1	6
14	NP-outer	GO:0001894	tissue homeostasis	10/88	286/28814	1.81e-08	2.05e-06	1.62e-06	Pth1r/Comp/Col11a2/Col3a1/Rcn3/Cytl1/Col9a1/Col2a1/Acp5/Ctsk	10
15	NP-outer	GO:0060249	anatomical structure homeostasis	10/88	328/28814	6.56e-08	6.94e-06	5.48e-06	Pth1r/Comp/Col11a2/Col3a1/Rcn3/Cytl1/Col9a1/Col2a1/Acp5/Ctsk	10
16	NP-outer	GO:0001503	ossification	10/88	421/28814	6.52e-07	6.47e-05	5.11e-05	Col1a2/Pth1r/Comp/Col1a1/Col2a1/Mgp/Ibsp/Mmp9/Lmna/Ddx5	10
17	NP-outer	GO:0032964	collagen biosynthetic process	5/88	57/28814	8.75e-07	8.17e-05	6.45e-05	Col1a1/Serpinh1/Rcn3/Col5a1/Fn1	5
18	NP-outer	GO:0035987	endodermal cell differentiation	4/88	29/28814	1.82e-06	0.000160416	0.000126618	Col5a2/Itga5/Col5a1/Fn1	4
19	NP-outer	GO:0002063	chondrocyte development	4/88	33/28814	3.11e-06	0.000259401	0.000204747	Col11a1/Comp/Serpinh1/Col27a1	4
20	NP-outer	GO:0006029	proteoglycan metabolic process	5/88	77/28814	3.94e-06	0.000312292	0.000246494	Col11a1/Bgn/Dcn/Cytl1/Col2a1	5
21	NP-outer	GO:0035264	multicellular organism growth	7/88	223/28814	5.65e-06	0.000426682	0.000336784	Comp/Col3a1/Atn1/Meg3/H19/Selenom/Ndufs6	7
22	NP-outer	GO:0001706	endoderm formation	4/88	39/28814	6.16e-06	0.000444055	0.000350496	Col5a2/Itga5/Col5a1/Fn1	4
23	NP-outer	GO:0018149	peptide cross-linking	4/88	42/28814	8.32e-06	0.000573986	0.000453052	Col3a1/Bgn/Dcn/Fn1	4
24	NP-outer	GO:0071230	cellular response to amino acid stimulus	6/88	173/28814	1.55e-05	0.00102398	0.000808233	Col1a2/Col1a1/Col16a1/Col6a1/Col3a1/Col5a2	6
25	NP-outer	GO:0031214	biomineral tissue development	6/88	176/28814	1.71e-05	0.00108354	0.000855249	Col1a2/Pth1r/Comp/Col1a1/Mgp/Ibsp	6
26	NP-outer	GO:0007369	gastrulation	6/88	179/28814	1.88e-05	0.00114635	0.000904825	Col5a2/Itga5/Col5a1/Wnk1/Rack1/Fn1	6
27	NP-outer	GO:0110148	biomineralization	6/88	185/28814	2.26e-05	0.00131511	0.00103803	Col1a2/Pth1r/Comp/Col1a1/Mgp/Ibsp	6
28	NP-outer	GO:0043200	response to amino acid	6/88	187/28814	2.4e-05	0.00131511	0.00103803	Col1a2/Col1a1/Col16a1/Col6a1/Col3a1/Col5a2	6
29	NP-outer	GO:0071229	cellular response to acid chemical	6/88	187/28814	2.4e-05	0.00131511	0.00103803	Col1a2/Col1a1/Col16a1/Col6a1/Col3a1/Col5a2	6
30	NP-outer	GO:0001502	cartilage condensation	3/88	21/28814	3.52e-05	0.00186099	0.00146889	Col11a1/Col2a1/Pkd1	3
31	NP-outer	GO:0001101	response to acid chemical	6/88	209/28814	4.48e-05	0.0022926	0.00180957	Col1a2/Col1a1/Col16a1/Col6a1/Col3a1/Col5a2	6
32	NP-outer	GO:0030282	bone mineralization	5/88	128/28814	4.66e-05	0.00231317	0.00182581	Col1a2/Pth1r/Comp/Mgp/Ibsp	5
33	NP-outer	GO:0003417	growth plate cartilage development	3/88	24/28814	5.32e-05	0.00255759	0.00201872	Comp/Col9a1/Col27a1	3
34	NP-outer	GO:0043588	skin development	7/88	322/28814	5.97e-05	0.00273422	0.00215814	Col1a2/Comp/Col1a1/Col3a1/Col5a2/Col5a1/Scd1	7
35	NP-outer	GO:0098743	cell aggregation	3/88	25/28814	6.03e-05	0.00273422	0.00215814	Col11a1/Col2a1/Pkd1	3
36	NP-outer	GO:0007492	endoderm development	4/88	75/28814	8.37e-05	0.00368788	0.00291087	Col5a2/Itga5/Col5a1/Fn1	4
37	NP-outer	GO:0030324	lung development	6/88	236/28814	8.77e-05	0.00376022	0.00296797	Col3a1/Rcn3/Meg3/Mgp/Sparc/Ppp1ca	6
38	NP-outer	GO:0030323	respiratory tube development	6/88	239/28814	9.4e-05	0.00392404	0.00309728	Col3a1/Rcn3/Meg3/Mgp/Sparc/Ppp1ca	6
39	NP-outer	GO:0003416	endochondral bone growth	3/88	32/28814	0.000128046	0.00503744	0.00397609	Comp/Col9a1/Col27a1	3
40	NP-outer	GO:0007568	aging	4/88	84/28814	0.000130056	0.00503744	0.00397609	Comp/Mmp9/Ndufs6/Apoe	4
41	NP-outer	GO:0007517	muscle organ development	7/88	365/28814	0.000130142	0.00503744	0.00397609	Col11a1/Col3a1/Acta1/Meg3/Eln/Lmna/Ddx5	7
42	NP-outer	GO:0042060	wound healing	7/88	374/28814	0.000151179	0.00567631	0.00448036	Comp/Col1a1/Col3a1/Col5a1/S100a9/Apoe/Fn1	7
43	NP-outer	GO:0050654	chondroitin sulfate proteoglycan metabolic process	3/88	34/28814	0.000153801	0.00567631	0.00448036	Bgn/Dcn/Cytl1	3
44	NP-outer	GO:0060541	respiratory system development	6/88	267/28814	0.000171789	0.00619611	0.00489064	Col3a1/Rcn3/Meg3/Mgp/Sparc/Ppp1ca	6
45	NP-outer	GO:0098868	bone growth	3/88	38/28814	0.000214917	0.00757939	0.00598247	Comp/Col9a1/Col27a1	3
46	NP-outer	GO:0001704	formation of primary germ layer	4/88	103/28814	0.000285158	0.00983796	0.00776518	Col5a2/Itga5/Col5a1/Fn1	4
47	NP-inner	GO:0042692	muscle cell differentiation	13/99	438/28814	3.67e-09	5.28e-06	3.26e-06	Krt8/Krt19/Actg1/Hopx/Qk/Naca/Ybx1/T/Cd81/Cav2/Ppp3ca/Tmsb4x/Actn4	13
48	NP-inner	GO:0001666	response to hypoxia	10/99	216/28814	3.96e-09	5.28e-06	3.26e-06	Pgk1/Cav1/Bnip3/Eno1/Higd1a/Cryab/Ndnf/Fam162a/Cd24a/Bnip3l	10
49	NP-inner	GO:0036293	response to decreased oxygen levels	10/99	243/28814	1.22e-08	1.09e-05	6.7e-06	Pgk1/Cav1/Bnip3/Eno1/Higd1a/Cryab/Ndnf/Fam162a/Cd24a/Bnip3l	10
50	NP-inner	GO:0006096	glycolytic process	7/99	90/28814	2.7e-08	1.33e-05	8.21e-06	Gapdh/App/Pgk1/Aldoa/Eno1/Pgam1/Tpi1	7
51	NP-inner	GO:0006757	ATP generation from ADP	7/99	91/28814	2.91e-08	1.33e-05	8.21e-06	Gapdh/App/Pgk1/Aldoa/Eno1/Pgam1/Tpi1	7
52	NP-inner	GO:0016052	carbohydrate catabolic process	8/99	140/28814	3e-08	1.33e-05	8.21e-06	Gapdh/App/Pgk1/Aldoa/Ppp1r3c/Eno1/Pgam1/Tpi1	8
53	NP-inner	GO:0071453	cellular response to oxygen levels	8/99	148/28814	4.62e-08	1.57e-05	9.7e-06	Pgk1/Cav1/Bnip3/Eno1/Higd1a/Ndnf/Fam162a/Bnip3l	8
54	NP-inner	GO:0046031	ADP metabolic process	7/99	99/28814	5.24e-08	1.57e-05	9.7e-06	Gapdh/App/Pgk1/Aldoa/Eno1/Pgam1/Tpi1	7
55	NP-inner	GO:0009135	purine nucleoside diphosphate metabolic process	7/99	103/28814	6.9e-08	1.57e-05	9.7e-06	Gapdh/App/Pgk1/Aldoa/Eno1/Pgam1/Tpi1	7
56	NP-inner	GO:0009179	purine ribonucleoside diphosphate metabolic process	7/99	103/28814	6.9e-08	1.57e-05	9.7e-06	Gapdh/App/Pgk1/Aldoa/Eno1/Pgam1/Tpi1	7
57	NP-inner	GO:0006165	nucleoside diphosphate phosphorylation	7/99	104/28814	7.37e-08	1.57e-05	9.7e-06	Gapdh/App/Pgk1/Aldoa/Eno1/Pgam1/Tpi1	7
58	NP-inner	GO:0010038	response to metal ion	10/99	295/28814	7.58e-08	1.57e-05	9.7e-06	App/Cav1/Bnip3/Calm2/Serpina1d/Jund/B2m/Itpr3/Ppp3ca/Serpina1e	10
59	NP-inner	GO:0050900	leukocyte migration	11/99	380/28814	8.12e-08	1.57e-05	9.7e-06	Lgals3/Spp1/App/Mif/Ppia/Rhoa/Anxa1/Cd81/Lyst/Cd24a/Ptn	11
60	NP-inner	GO:0046939	nucleotide phosphorylation	7/99	107/28814	8.98e-08	1.57e-05	9.7e-06	Gapdh/App/Pgk1/Aldoa/Eno1/Pgam1/Tpi1	7
61	NP-inner	GO:0071456	cellular response to hypoxia	7/99	107/28814	8.98e-08	1.57e-05	9.7e-06	Pgk1/Bnip3/Eno1/Higd1a/Ndnf/Fam162a/Bnip3l	7
62	NP-inner	GO:0070482	response to oxygen levels	10/99	302/28814	9.44e-08	1.57e-05	9.7e-06	Pgk1/Cav1/Bnip3/Eno1/Higd1a/Cryab/Ndnf/Fam162a/Cd24a/Bnip3l	10
63	NP-inner	GO:0009185	ribonucleoside diphosphate metabolic process	7/99	114/28814	1.39e-07	2.18e-05	1.34e-05	Gapdh/App/Pgk1/Aldoa/Eno1/Pgam1/Tpi1	7
64	NP-inner	GO:0006090	pyruvate metabolic process	7/99	119/28814	1.86e-07	2.76e-05	1.7e-05	Gapdh/App/Pgk1/Aldoa/Eno1/Pgam1/Tpi1	7
65	NP-inner	GO:0051146	striated muscle cell differentiation	10/99	328/28814	2.03e-07	2.84e-05	1.76e-05	Krt8/Krt19/Actg1/Hopx/Naca/Ybx1/T/Cd81/Cav2/Ppp3ca	10
66	NP-inner	GO:1901652	response to peptide	11/99	420/28814	2.21e-07	2.95e-05	1.82e-05	Vim/App/Cav1/Slc2a1/Anxa1/Ybx1/Serpina1d/Rbp4/Cav2/Cdo1/Serpina1e	11
67	NP-inner	GO:0009150	purine ribonucleotide metabolic process	10/99	345/28814	3.22e-07	4.09e-05	2.53e-05	Gapdh/App/Nudt4/Pgk1/Aldoa/Eno1/Pgam1/Rhoa/Paics/Tpi1	10
68	NP-inner	GO:0009132	nucleoside diphosphate metabolic process	7/99	130/28814	3.41e-07	4.13e-05	2.55e-05	Gapdh/App/Pgk1/Aldoa/Eno1/Pgam1/Tpi1	7
69	NP-inner	GO:0052547	regulation of peptidase activity	11/99	443/28814	3.75e-07	4.2e-05	2.59e-05	Gapdh/Timp3/App/Gpc3/Cav1/Rhoa/Serpina1d/Cryab/Anp32b/Fam162a/Serpina1e	11
70	NP-inner	GO:0036294	cellular response to decreased oxygen levels	7/99	132/28814	3.78e-07	4.2e-05	2.59e-05	Pgk1/Bnip3/Eno1/Higd1a/Ndnf/Fam162a/Bnip3l	7
71	NP-inner	GO:0009259	ribonucleotide metabolic process	10/99	364/28814	5.26e-07	5.61e-05	3.46e-05	Gapdh/App/Nudt4/Pgk1/Aldoa/Eno1/Pgam1/Rhoa/Paics/Tpi1	10
72	NP-inner	GO:0006163	purine nucleotide metabolic process	10/99	369/28814	5.96e-07	6.11e-05	3.77e-05	Gapdh/App/Nudt4/Pgk1/Aldoa/Eno1/Pgam1/Rhoa/Paics/Tpi1	10
73	NP-inner	GO:0042060	wound healing	10/99	374/28814	6.73e-07	6.64e-05	4.1e-05	Actg1/Ppia/Cav1/Anxa1/Acta2/Plet1/Naca/Ndnf/Thbd/Lyst	10
74	NP-inner	GO:0019693	ribose phosphate metabolic process	10/99	376/28814	7.06e-07	6.72e-05	4.15e-05	Gapdh/App/Nudt4/Pgk1/Aldoa/Eno1/Pgam1/Rhoa/Paics/Tpi1	10
75	NP-inner	GO:0072521	purine-containing compound metabolic process	10/99	392/28814	1.03e-06	9.46e-05	5.84e-05	Gapdh/App/Nudt4/Pgk1/Aldoa/Eno1/Pgam1/Rhoa/Paics/Tpi1	10
76	NP-inner	GO:0030595	leukocyte chemotaxis	8/99	228/28814	1.25e-06	0.000110087	6.79e-05	Lgals3/Spp1/App/Mif/Ppia/Anxa1/Lyst/Ptn	8
77	NP-inner	GO:2000378	negative regulation of reactive oxygen species metabolic process	5/99	55/28814	1.31e-06	0.000110087	6.79e-05	Eef1a1/Bnip3/Rhoa/Cryab/Vdac1	5
78	NP-inner	GO:1990000	amyloid fibril formation	4/99	24/28814	1.32e-06	0.000110087	6.79e-05	App/Cryab/B2m/Pfdn5	4
79	NP-inner	GO:0060326	cell chemotaxis	9/99	314/28814	1.42e-06	0.000114497	7.07e-05	Lgals3/Spp1/App/Mif/Ppia/Anxa1/Hspb1/Lyst/Ptn	9
80	NP-inner	GO:1903034	regulation of response to wounding	7/99	174/28814	2.42e-06	0.000189821	0.000117144	Actg1/Cav1/Anxa1/Acta2/Thbd/Cd24a/Ptn	7
81	NP-inner	GO:0006091	generation of precursor metabolites and energy	10/99	436/28814	2.67e-06	0.000203023	0.000125291	Gapdh/App/Pgk1/Aldoa/Ppp1r3c/Bnip3/Eno1/Pgam1/Rhoa/Tpi1	10
82	NP-inner	GO:1903037	regulation of leukocyte cell-cell adhesion	9/99	343/28814	2.92e-06	0.00021632	0.000133497	Lgals3/Cav1/Twsg1/Rhoa/Anxa1/Hspb1/Cd81/Cd24a/B2m	9
83	NP-inner	GO:0050863	regulation of T cell activation	9/99	348/28814	3.29e-06	0.000233179	0.000143901	Lgals3/Cav1/Twsg1/Rhoa/Anxa1/Hspb1/Cd81/Cd24a/B2m	9
84	NP-inner	GO:0009117	nucleotide metabolic process	10/99	447/28814	3.32e-06	0.000233179	0.000143901	Gapdh/App/Nudt4/Pgk1/Aldoa/Eno1/Pgam1/Rhoa/Paics/Tpi1	10
85	NP-inner	GO:0046034	ATP metabolic process	8/99	263/28814	3.62e-06	0.000247553	0.000152772	Gapdh/App/Pgk1/Aldoa/Eno1/Pgam1/Rhoa/Tpi1	8
86	NP-inner	GO:0006753	nucleoside phosphate metabolic process	10/99	455/28814	3.89e-06	0.00025908	0.000159886	Gapdh/App/Nudt4/Pgk1/Aldoa/Eno1/Pgam1/Rhoa/Paics/Tpi1	10
87	NP-inner	GO:0052548	regulation of endopeptidase activity	9/99	358/28814	4.13e-06	0.000268441	0.000165663	Gapdh/Timp3/App/Rhoa/Serpina1d/Cryab/Anp32b/Fam162a/Serpina1e	9
88	NP-inner	GO:0043434	response to peptide hormone	9/99	359/28814	4.23e-06	0.000268441	0.000165663	Cav1/Slc2a1/Anxa1/Ybx1/Serpina1d/Rbp4/Cav2/Cdo1/Serpina1e	9
89	NP-inner	GO:0042246	tissue regeneration	5/99	70/28814	4.38e-06	0.000271836	0.000167757	Hopx/Anxa1/Naca/Cd81/Ptn	5
90	NP-inner	GO:0045807	positive regulation of endocytosis	6/99	128/28814	5.46e-06	0.00033075	0.000204115	App/Gpc3/Cav1/B2m/Ppp3ca/Actn4	6
91	NP-inner	GO:0051592	response to calcium ion	6/99	131/28814	6.24e-06	0.000369582	0.000228079	App/Cav1/Calm2/Jund/Itpr3/Ppp3ca	6
92	NP-inner	GO:0045785	positive regulation of cell adhesion	10/99	482/28814	6.45e-06	0.00037365	0.00023059	Spp1/Cav1/Rhoa/Anxa1/Cd81/Ndnf/Cd24a/B2m/Ppp3ca/Ptn	10
93	NP-inner	GO:0007159	leukocyte cell-cell adhesion	9/99	383/28814	7.12e-06	0.000403978	0.000249306	Lgals3/Cav1/Twsg1/Rhoa/Anxa1/Hspb1/Cd81/Cd24a/B2m	9
94	NP-inner	GO:2001233	regulation of apoptotic signaling pathway	9/99	406/28814	1.13e-05	0.000630056	0.000388825	Lgals3/Timp3/Mif/Tpt1/Ppia/Cav1/Eno1/Hspb1/Higd1a	9
95	NP-inner	GO:0006979	response to oxidative stress	9/99	409/28814	1.2e-05	0.000654361	0.000403824	App/Ppia/Mgst1/Bnip3/Anxa1/Hspb1/Cryab/Gpx4/Rhob	9
96	NP-inner	GO:0007162	negative regulation of cell adhesion	8/99	313/28814	1.29e-05	0.000687142	0.000424054	Lgals3/Twsg1/Rhoa/Anxa1/Hspb1/Plet1/Cd24a/Actn4	8
97	NP-inner	GO:0002685	regulation of leukocyte migration	7/99	227/28814	1.38e-05	0.000708697	0.000437357	Lgals3/App/Mif/Rhoa/Anxa1/Cd81/Ptn	7
98	NP-inner	GO:0010810	regulation of cell-substrate adhesion	7/99	227/28814	1.38e-05	0.000708697	0.000437357	Spp1/Actg1/Rhoa/Plet1/Ndnf/Actn4/Ptn	7
99	NP-inner	GO:0055001	muscle cell development	7/99	228/28814	1.42e-05	0.000715352	0.000441464	Krt8/Krt19/Actg1/Naca/Cav2/Ppp3ca/Actn4	7
100	NP-inner	GO:0097529	myeloid leukocyte migration	7/99	230/28814	1.5e-05	0.000730986	0.000451112	Lgals3/Spp1/App/Mif/Ppia/Anxa1/Cd81	7
101	NP-inner	GO:0045665	negative regulation of neuron differentiation	5/99	90/28814	1.51e-05	0.000730986	0.000451112	App/Cav1/Rhoa/Cd24a/B2m	5
102	NP-inner	GO:1905906	regulation of amyloid fibril formation	3/99	15/28814	1.74e-05	0.000820564	0.000506393	App/Cryab/Pfdn5	3
103	NP-inner	GO:0008360	regulation of cell shape	6/99	157/28814	1.75e-05	0.000820564	0.000506393	Aldoa/Rhoa/Anxa1/Myl12a/Rhob/Ptn	6
104	NP-inner	GO:0030100	regulation of endocytosis	7/99	237/28814	1.83e-05	0.000838907	0.000517713	Lgals3/App/Gpc3/Cav1/B2m/Ppp3ca/Actn4	7
105	NP-inner	GO:2000377	regulation of reactive oxygen species metabolic process	6/99	160/28814	1.95e-05	0.000882389	0.000544547	Eef1a1/App/Bnip3/Rhoa/Cryab/Vdac1	6
106	NP-inner	GO:0062197	cellular response to chemical stress	8/99	336/28814	2.14e-05	0.0009483	0.000585222	App/Ppia/Mgst1/Cav1/Bnip3/Anxa1/Hspb1/Rhob	8
107	NP-inner	GO:0010660	regulation of muscle cell apoptotic process	5/99	97/28814	2.17e-05	0.0009483	0.000585222	Gapdh/Cav1/Bnip3/Qk/Naca	5
108	NP-inner	GO:0043403	skeletal muscle tissue regeneration	4/99	48/28814	2.27e-05	0.0009767	0.000602749	Hopx/Anxa1/Naca/Cd81	4
109	NP-inner	GO:2001234	negative regulation of apoptotic signaling pathway	7/99	246/28814	2.32e-05	0.000980952	0.000605373	Lgals3/Mif/Tpt1/Ppia/Eno1/Hspb1/Higd1a	7
110	NP-inner	GO:2001243	negative regulation of intrinsic apoptotic signaling pathway	5/99	101/28814	2.64e-05	0.00109892	0.000678173	Mif/Tpt1/Ppia/Eno1/Hspb1	5
111	NP-inner	GO:0010657	muscle cell apoptotic process	5/99	102/28814	2.77e-05	0.00113471	0.000700259	Gapdh/Cav1/Bnip3/Qk/Naca	5
112	NP-inner	GO:0019318	hexose metabolic process	7/99	257/28814	3.06e-05	0.00123803	0.000764026	Gapdh/Pgk1/Aldoa/Ppp1r3c/Eno1/Tpi1/Rbp4	7
113	NP-inner	GO:2001242	regulation of intrinsic apoptotic signaling pathway	6/99	177/28814	3.45e-05	0.00133858	0.000826073	Mif/Tpt1/Ppia/Cav1/Eno1/Hspb1	6
114	NP-inner	GO:0022407	regulation of cell-cell adhesion	9/99	468/28814	3.46e-05	0.00133858	0.000826073	Lgals3/Cav1/Twsg1/Rhoa/Anxa1/Hspb1/Cd81/Cd24a/B2m	9
115	NP-inner	GO:0010466	negative regulation of peptidase activity	7/99	262/28814	3.46e-05	0.00133858	0.000826073	Gapdh/Timp3/App/Gpc3/Serpina1d/Cryab/Serpina1e	7
116	NP-inner	GO:0045837	negative regulation of membrane potential	3/99	19/28814	3.66e-05	0.00139503	0.000860915	Bnip3/Bnip3l/Ptn	3
117	NP-inner	GO:0007517	muscle organ development	8/99	365/28814	3.86e-05	0.00144883	0.000894114	Cav1/Cd164/Rhoa/Naca/Cryab/Cav2/Tsc22d3/Ppp3ca	8
118	NP-inner	GO:0051346	negative regulation of hydrolase activity	8/99	366/28814	3.93e-05	0.00145654	0.000898874	Gapdh/Timp3/App/Gpc3/Anxa1/Serpina1d/Cryab/Serpina1e	8
119	NP-inner	GO:0005996	monosaccharide metabolic process	7/99	273/28814	4.5e-05	0.00163035	0.00100614	Gapdh/Pgk1/Aldoa/Ppp1r3c/Eno1/Tpi1/Rbp4	7
120	NP-inner	GO:2000106	regulation of leukocyte apoptotic process	5/99	113/28814	4.53e-05	0.00163035	0.00100614	Lgals3/Mif/Anxa1/Cd24a/Tsc22d3	5
121	NP-inner	GO:0034599	cellular response to oxidative stress	7/99	274/28814	4.6e-05	0.00163534	0.00100921	App/Ppia/Mgst1/Bnip3/Anxa1/Hspb1/Rhob	7
122	NP-inner	GO:0046634	regulation of alpha-beta T cell activation	5/99	115/28814	4.92e-05	0.00172636	0.00106538	Twsg1/Rhoa/Anxa1/Cd81/Cd24a	5
123	NP-inner	GO:1903829	positive regulation of protein localization	9/99	491/28814	5.02e-05	0.00173762	0.00107233	Lgals3/App/Ppia/Gnai1/Cd81/Anp32b/Rbp4/Cav2/Ptn	9
124	NP-inner	GO:0060537	muscle tissue development	9/99	493/28814	5.18e-05	0.0017698	0.0010922	Cav1/Rhoa/Myl7/Naca/T/Rbp4/Cav2/Tsc22d3/Ppp3ca	9
125	NP-inner	GO:0010656	negative regulation of muscle cell apoptotic process	4/99	61/28814	5.89e-05	0.00196013	0.00120965	Gapdh/Cav1/Qk/Naca	4
126	NP-inner	GO:1902903	regulation of supramolecular fiber organization	8/99	388/28814	5.93e-05	0.00196013	0.00120965	App/Actg1/Cav1/Rhoa/Tmsb10/Cryab/Pfdn5/Tmsb4x	8
127	NP-inner	GO:0008637	apoptotic mitochondrial changes	5/99	120/28814	6.03e-05	0.00196013	0.00120965	Bnip3/Higd1a/Fam162a/Cd24a/Bnip3l	5
128	NP-inner	GO:0014812	muscle cell migration	5/99	120/28814	6.03e-05	0.00196013	0.00120965	Rhoa/Anxa1/Naca/S100a11/Tmsb4x	5
129	NP-inner	GO:0007178	transmembrane receptor protein serine/threonine kinase signaling pathway	8/99	391/28814	6.25e-05	0.00200842	0.00123945	Vim/Gpc3/Cav1/Twsg1/Htra1/Acvr2a/T/Cav2	8
130	NP-inner	GO:1903706	regulation of hemopoiesis	8/99	402/28814	7.58e-05	0.00240724	0.00148558	Rbp1/Rhoa/Anxa1/Hspb1/Acvr2a/Cd24a/B2m/Ptn	8
131	NP-inner	GO:0007519	skeletal muscle tissue development	6/99	206/28814	8.01e-05	0.00251075	0.00154945	Cav1/Rhoa/Naca/Cav2/Tsc22d3/Ppp3ca	6
132	NP-inner	GO:0150105	protein localization to cell-cell junction	3/99	25/28814	8.56e-05	0.00265513	0.00163855	Actg1/Actb/Actn4	3
133	NP-inner	GO:0097193	intrinsic apoptotic signaling pathway	7/99	308/28814	9.57e-05	0.00287578	0.00177473	Mif/Tpt1/Ppia/Cav1/Bnip3/Eno1/Hspb1	7
134	NP-inner	GO:1903146	regulation of autophagy of mitochondrion	3/99	26/28814	9.66e-05	0.00287578	0.00177473	Bnip3/Vdac1/Bnip3l	3
135	NP-inner	GO:0019932	second-messenger-mediated signaling	7/99	309/28814	9.77e-05	0.00287578	0.00177473	Gapdh/App/Calm2/Gnai1/Ndnf/Cd24a/Ppp3ca	7
136	NP-inner	GO:0050868	negative regulation of T cell activation	5/99	133/28814	9.82e-05	0.00287578	0.00177473	Lgals3/Twsg1/Anxa1/Hspb1/Cd24a	5
137	NP-inner	GO:0061041	regulation of wound healing	5/99	133/28814	9.82e-05	0.00287578	0.00177473	Actg1/Cav1/Anxa1/Acta2/Thbd	5
138	NP-inner	GO:0061844	antimicrobial humoral immune response mediated by antimicrobial peptide	5/99	134/28814	0.00010169	0.0029468	0.00181855	Lgals3/Gapdh/App/Fau/B2m	5
139	NP-inner	GO:0006936	muscle contraction	7/99	314/28814	0.000107895	0.00309299	0.00190877	Aldoa/Cav1/Eno1/Rhoa/Acta2/Calm2/Chrm2	7
140	NP-inner	GO:0060538	skeletal muscle organ development	6/99	218/28814	0.000109225	0.00309781	0.00191174	Cav1/Rhoa/Naca/Cav2/Tsc22d3/Ppp3ca	6
141	NP-inner	GO:0003012	muscle system process	8/99	430/28814	0.000120724	0.0033879	0.00209077	Aldoa/Cav1/Eno1/Rhoa/Acta2/Calm2/Chrm2/Ppp3ca	8
142	NP-inner	GO:0050870	positive regulation of T cell activation	6/99	223/28814	0.000123628	0.00343326	0.00211876	Cav1/Rhoa/Anxa1/Cd81/Cd24a/B2m	6
143	NP-inner	GO:0071887	leukocyte apoptotic process	5/99	141/28814	0.000129203	0.00349528	0.00215704	Lgals3/Mif/Anxa1/Cd24a/Tsc22d3	5
144	NP-inner	GO:0010976	positive regulation of neuron projection development	6/99	225/28814	0.000129795	0.00349528	0.00215704	Eef1a1/Hspb1/Qk/Ndnf/Cd24a/Ptn	6
145	NP-inner	GO:0051651	maintenance of location in cell	6/99	225/28814	0.000129795	0.00349528	0.00215704	Cav1/Ftl1/Tmsb10/Calm2/Itpr3/Tmsb4x	6
146	NP-inner	GO:0006006	glucose metabolic process	6/99	226/28814	0.000132968	0.00354493	0.00218768	Gapdh/Pgk1/Ppp1r3c/Eno1/Tpi1/Rbp4	6
147	NP-inner	GO:1903036	positive regulation of response to wounding	4/99	76/28814	0.000139138	0.0036727	0.00226652	Actg1/Anxa1/Cd24a/Ptn	4
148	NP-inner	GO:0010821	regulation of mitochondrion organization	5/99	144/28814	0.000142601	0.00372721	0.00230016	Bnip3/Higd1a/Vdac1/Fam162a/Bnip3l	5
149	NP-inner	GO:0046635	positive regulation of alpha-beta T cell activation	4/99	77/28814	0.000146377	0.00378876	0.00233815	Rhoa/Anxa1/Cd81/Cd24a	4
150	NP-inner	GO:0051251	positive regulation of lymphocyte activation	8/99	443/28814	0.000148012	0.00379424	0.00234153	Mif/Cav1/Rhoa/Anxa1/Cd81/Lyst/Cd24a/B2m	8
151	NP-inner	GO:1903038	negative regulation of leukocyte cell-cell adhesion	5/99	147/28814	0.000157038	0.00398727	0.00246066	Lgals3/Twsg1/Anxa1/Hspb1/Cd24a	5
152	NP-inner	GO:0006094	gluconeogenesis	4/99	80/28814	0.00016973	0.00419217	0.00258711	Gapdh/Pgk1/Tpi1/Rbp4	4
153	NP-inner	GO:0070228	regulation of lymphocyte apoptotic process	4/99	80/28814	0.00016973	0.00419217	0.00258711	Lgals3/Mif/Cd24a/Tsc22d3	4
154	NP-inner	GO:0022604	regulation of cell morphogenesis	7/99	338/28814	0.000169825	0.00419217	0.00258711	Aldoa/Rhoa/Anxa1/Myl12a/Rhob/Actn4/Ptn	7
155	NP-inner	GO:0036465	synaptic vesicle recycling	4/99	81/28814	0.000178079	0.00435559	0.00268796	Actg1/Ap1s2/Actb/Cd24a	4
156	NP-inner	GO:0031295	T cell costimulation	3/99	32/28814	0.000181509	0.00439911	0.00271482	Cav1/Cd81/Cd24a	3
157	NP-inner	GO:0031331	positive regulation of cellular catabolic process	8/99	461/28814	0.000194027	0.00465743	0.00287423	App/Cav1/Bnip3/Qk/Ybx1/Cd81/Vdac1/Bnip3l	8
158	NP-inner	GO:0019319	hexose biosynthetic process	4/99	83/28814	0.000195661	0.00465743	0.00287423	Gapdh/Pgk1/Tpi1/Rbp4	4
159	NP-inner	GO:0007043	cell-cell junction assembly	5/99	155/28814	0.000201022	0.00474271	0.00292686	Actg1/Cav1/Rhoa/Actb/Actn4	5
160	NP-inner	GO:0050670	regulation of lymphocyte proliferation	6/99	245/28814	0.000205905	0.00476016	0.00293763	Lgals3/Mif/Twsg1/Anxa1/Cd81/Cd24a	6
161	NP-inner	GO:0072593	reactive oxygen species metabolic process	6/99	245/28814	0.000205905	0.00476016	0.00293763	Eef1a1/App/Bnip3/Rhoa/Cryab/Vdac1	6
162	NP-inner	GO:0031099	regeneration	5/99	156/28814	0.000207119	0.00476016	0.00293763	Hopx/Anxa1/Naca/Cd81/Ptn	5
163	NP-inner	GO:0071900	regulation of protein serine/threonine kinase activity	7/99	352/28814	0.000217552	0.0049229	0.00303806	App/Mif/Cav1/Rhoa/Actb/Higd1a/Cd24a	7
164	NP-inner	GO:0031294	lymphocyte costimulation	3/99	34/28814	0.000217893	0.0049229	0.00303806	Cav1/Cd81/Cd24a	3
165	NP-inner	GO:1903039	positive regulation of leukocyte cell-cell adhesion	6/99	248/28814	0.000219849	0.00492536	0.00303958	Cav1/Rhoa/Anxa1/Cd81/Cd24a/B2m	6
166	NP-inner	GO:0032944	regulation of mononuclear cell proliferation	6/99	249/28814	0.000224659	0.00499118	0.0030802	Lgals3/Mif/Twsg1/Anxa1/Cd81/Cd24a	6
167	NP-inner	GO:0045861	negative regulation of proteolysis	7/99	358/28814	0.000241069	0.00531148	0.00327786	Gapdh/Timp3/App/Gpc3/Serpina1d/Cryab/Serpina1e	7
168	NP-inner	GO:0001738	morphogenesis of a polarized epithelium	4/99	88/28814	0.000245053	0.00535501	0.00330473	Gpc3/Actg1/Rhoa/Actb	4
169	NP-inner	GO:0090092	regulation of transmembrane receptor protein serine/threonine kinase signaling pathway	6/99	256/28814	0.000260698	0.00556886	0.0034367	Gpc3/Cav1/Twsg1/Htra1/Acvr2a/Cav2	6
170	NP-inner	GO:0090257	regulation of muscle system process	6/99	256/28814	0.000260698	0.00556886	0.0034367	Cav1/Eno1/Rhoa/Calm2/Chrm2/Ppp3ca	6
171	NP-inner	GO:0006937	regulation of muscle contraction	5/99	164/28814	0.000261105	0.00556886	0.0034367	Cav1/Eno1/Rhoa/Calm2/Chrm2	5
172	NP-inner	GO:0046364	monosaccharide biosynthetic process	4/99	90/28814	0.000267114	0.0056518	0.00348789	Gapdh/Pgk1/Tpi1/Rbp4	4
173	NP-inner	GO:0006457	protein folding	5/99	167/28814	0.000283887	0.0059594	0.00367771	Ppia/Hspb1/Cryab/B2m/Pfdn5	5
174	NP-inner	GO:0051250	negative regulation of lymphocyte activation	5/99	170/28814	0.000308147	0.00638443	0.00394001	Lgals3/Twsg1/Anxa1/Hspb1/Cd24a	5
175	NP-inner	GO:0031589	cell-substrate adhesion	7/99	373/28814	0.000308924	0.00638443	0.00394001	Spp1/Actg1/Rhoa/Plet1/Ndnf/Actn4/Ptn	7
176	NP-inner	GO:0019730	antimicrobial humoral response	5/99	171/28814	0.000316573	0.00646114	0.00398735	Lgals3/Gapdh/App/Fau/B2m	5
177	NP-inner	GO:0050730	regulation of peptidyl-tyrosine phosphorylation	6/99	266/28814	0.000319906	0.00646114	0.00398735	App/Mif/Cav1/Cd81/Cd24a/Cav2	6
178	NP-inner	GO:1903522	regulation of blood circulation	6/99	266/28814	0.000319906	0.00646114	0.00398735	App/Hopx/Cav1/Rhoa/Calm2/Chrm2	6
179	NP-inner	GO:0050680	negative regulation of epithelial cell proliferation	5/99	173/28814	0.000333948	0.0066593	0.00410964	Gpc3/Cav1/Cav2/B2m/Ptn	5
180	NP-inner	GO:0006874	cellular calcium ion homeostasis	8/99	500/28814	0.000334714	0.0066593	0.00410964	Spp1/App/Cav1/Bnip3/Calm2/Cd24a/Cav2/Itpr3	8
181	NP-inner	GO:0070663	regulation of leukocyte proliferation	6/99	269/28814	0.000339582	0.00670611	0.00413853	Lgals3/Mif/Twsg1/Anxa1/Cd81/Cd24a	6
182	NP-inner	GO:0030509	BMP signaling pathway	5/99	176/28814	0.000361353	0.00708358	0.00437147	Gpc3/Cav1/Twsg1/Htra1/Acvr2a	5
183	NP-inner	GO:0015908	fatty acid transport	4/99	98/28814	0.000369784	0.00719594	0.00444082	Mif/Rbp1/Slc2a1/Anxa1	4
184	NP-inner	GO:0006636	unsaturated fatty acid biosynthetic process	3/99	41/28814	0.000381451	0.00736919	0.00454773	Mif/Anxa1/Scd2	3
185	NP-inner	GO:0051098	regulation of binding	7/99	397/28814	0.000448706	0.00860612	0.00531108	App/Hopx/Cav1/Eno1/Actb/B2m/Ppp3ca	7
186	NP-inner	GO:0030510	regulation of BMP signaling pathway	4/99	104/28814	0.000463363	0.00864389	0.00533438	Gpc3/Cav1/Twsg1/Htra1	4
187	NP-inner	GO:0070227	lymphocyte apoptotic process	4/99	104/28814	0.000463363	0.00864389	0.00533438	Lgals3/Mif/Cd24a/Tsc22d3	4
188	NP-inner	GO:0046631	alpha-beta T cell activation	5/99	186/28814	0.000465122	0.00864389	0.00533438	Twsg1/Rhoa/Anxa1/Cd81/Cd24a	5
189	NP-inner	GO:0046640	regulation of alpha-beta T cell proliferation	3/99	44/28814	0.00047039	0.00864389	0.00533438	Twsg1/Cd81/Cd24a	3
190	NP-inner	GO:0010951	negative regulation of endopeptidase activity	5/99	187/28814	0.000476613	0.00864389	0.00533438	Gapdh/Timp3/Serpina1d/Cryab/Serpina1e	5
191	NP-inner	GO:0042129	regulation of T cell proliferation	5/99	187/28814	0.000476613	0.00864389	0.00533438	Lgals3/Twsg1/Anxa1/Cd81/Cd24a	5
192	NP-inner	GO:0071772	response to BMP	5/99	187/28814	0.000476613	0.00864389	0.00533438	Gpc3/Cav1/Twsg1/Htra1/Acvr2a	5
193	NP-inner	GO:0071773	cellular response to BMP stimulus	5/99	187/28814	0.000476613	0.00864389	0.00533438	Gpc3/Cav1/Twsg1/Htra1/Acvr2a	5
194	NP-inner	GO:0001765	membrane raft assembly	2/99	10/28814	0.000516514	0.00930423	0.0057419	Cav1/Cav2	2
195	NP-inner	GO:0050731	positive regulation of peptidyl-tyrosine phosphorylation	5/99	192/28814	0.000537309	0.00961387	0.00593299	App/Mif/Cd81/Cd24a/Cav2	5
