# Supplementary material for: Characterization of the Nucleus Pulposus Progenitor Cells via Spatial Transcriptomics
Source: Adv Sci (Weinh). 2024 Feb 4;11(18):2303752. doi: 10.1002/advs.202303752 (PMC11095158; doi:10.1002/advs.202303752)
Supplement: Supplementary file 7 — Supplemental Table 6 [file ADVS-11-2303752-s002.xlsx]

## Sheet: 06.Enrichment_np_KEGG
	Cluster	ID	Description	GeneRatio	BgRatio	pvalue	p.adjust	qvalue	geneID	Count
1	NP-outer	mmu04974	Protein digestion and absorption - Mus musculus (house mouse)	16/56	108/9334	9.31e-19	1.09e-16	1.01e-16	Col6a2/Col1a2/Col11a1/Col1a1/Col16a1/Col11a2/Col6a1/Col3a1/Col5a2/Col9a1/Col6a3/Col2a1/Col5a1/Col15a1/Col27a1/Eln	16
2	NP-outer	mmu04512	ECM-receptor interaction - Mus musculus (house mouse)	12/56	89/9334	1.04e-13	6.11e-12	5.66e-12	Col6a2/Col1a2/Comp/Col1a1/Col6a1/Chad/Col9a1/Col6a3/Col2a1/Itga5/Ibsp/Fn1	12
3	NP-outer	mmu04510	Focal adhesion - Mus musculus (house mouse)	13/56	203/9334	1.38e-10	5.38e-09	4.98e-09	Col6a2/Col1a2/Comp/Col1a1/Col6a1/Chad/Col9a1/Col6a3/Col2a1/Itga5/Ibsp/Ppp1ca/Fn1	13
4	NP-outer	mmu05165	Human papillomavirus infection - Mus musculus (house mouse)	12/56	362/9334	1.15e-06	2.86e-05	2.65e-05	Col6a2/Col1a2/Comp/Col1a1/Col6a1/Chad/Col9a1/Col6a3/Col2a1/Itga5/Ibsp/Fn1	12
5	NP-outer	mmu04151	PI3K-Akt signaling pathway - Mus musculus (house mouse)	12/56	364/9334	1.22e-06	2.86e-05	2.65e-05	Col6a2/Col1a2/Comp/Col1a1/Col6a1/Chad/Col9a1/Col6a3/Col2a1/Itga5/Ibsp/Fn1	12
6	NP-outer	mmu05205	Proteoglycans in cancer - Mus musculus (house mouse)	8/56	205/9334	2.71e-05	0.000529095	0.000490299	Col1a2/Col1a1/Dcn/Itga5/Mmp9/Ddx5/Ppp1ca/Fn1	8
7	NP-outer	mmu05415	Diabetic cardiomyopathy - Mus musculus (house mouse)	7/56	211/9334	0.000247319	0.00413376	0.00383066	Col1a2/Col1a1/Col3a1/Mmp9/Ndufs6/Ppp1ca/Pdha1	7
8	NP-outer	mmu04142	Lysosome - Mus musculus (house mouse)	5/56	135/9334	0.00124246	0.018171	0.0168386	Dnase2a/Acp5/Ctsk/Fuca1/Ctsb	5
9	NP-outer	mmu04933	AGE-RAGE signaling pathway in diabetic complications - Mus musculus (house mouse)	4/56	101/9334	0.0030825	0.0400725	0.0371343	Col1a2/Col1a1/Col3a1/Fn1	4
10	NP-outer	mmu05146	Amoebiasis - Mus musculus (house mouse)	4/56	107/9334	0.00379417	0.0443918	0.0411368	Col1a2/Col1a1/Col3a1/Fn1	4
11	NP-inner	mmu05418	Fluid shear stress and atherosclerosis - Mus musculus (house mouse)	9/62	147/9334	4.65e-07	8.6e-05	6.56e-05	Actg1/Mgst1/Cav1/Rhoa/Actb/Calm2/Acvr2a/Thbd/Cav2	9
12	NP-inner	mmu00010	Glycolysis / Gluconeogenesis - Mus musculus (house mouse)	6/62	67/9334	4.88e-06	0.000420559	0.000320654	Gapdh/Pgk1/Aldoa/Eno1/Pgam1/Tpi1	6
13	NP-inner	mmu04510	Focal adhesion - Mus musculus (house mouse)	9/62	203/9334	6.82e-06	0.000420559	0.000320654	Spp1/Actg1/Cav1/Rhoa/Myl7/Actb/Myl12a/Cav2/Actn4	9
14	NP-inner	mmu04670	Leukocyte transendothelial migration - Mus musculus (house mouse)	7/62	119/9334	1.26e-05	0.000473205	0.000360793	Actg1/Rhoa/Myl7/Actb/Myl12a/Gnai1/Actn4	7
15	NP-inner	mmu01230	Biosynthesis of amino acids - Mus musculus (house mouse)	6/62	79/9334	1.28e-05	0.000473205	0.000360793	Gapdh/Pgk1/Aldoa/Eno1/Pgam1/Tpi1	6
16	NP-inner	mmu04520	Adherens junction - Mus musculus (house mouse)	6/62	92/9334	3.07e-05	0.000946086	0.00072134	Actg1/Rhoa/Myl7/Actb/Myl12a/Actn4	6
17	NP-inner	mmu05132	Salmonella infection - Mus musculus (house mouse)	9/62	253/9334	3.96e-05	0.00104655	0.000797938	Gapdh/Actg1/Tuba1b/Tuba1a/Rhoa/Myl7/Actb/Myl12a/Rhob	9
18	NP-inner	mmu05205	Proteoglycans in cancer - Mus musculus (house mouse)	8/62	205/9334	5.77e-05	0.00131639	0.00100368	Timp3/Gpc3/Actg1/Cav1/Rhoa/Actb/Cav2/Itpr3	8
19	NP-inner	mmu04921	Oxytocin signaling pathway - Mus musculus (house mouse)	7/62	153/9334	6.4e-05	0.00131639	0.00100368	Actg1/Rhoa/Actb/Calm2/Gnai1/Itpr3/Ppp3ca	7
20	NP-inner	mmu04530	Tight junction - Mus musculus (house mouse)	7/62	168/9334	0.000115485	0.00175683	0.00133949	Actg1/Tuba1b/Tuba1a/Rhoa/Actb/Myl12a/Actn4	7
21	NP-inner	mmu04971	Gastric acid secretion - Mus musculus (house mouse)	5/62	75/9334	0.000132568	0.00175683	0.00133949	Actg1/Actb/Calm2/Gnai1/Itpr3	5
22	NP-inner	mmu04810	Regulation of actin cytoskeleton - Mus musculus (house mouse)	8/62	231/9334	0.000133132	0.00175683	0.00133949	Actg1/Rhoa/Myl7/Actb/Myl12a/Chrm2/Tmsb4x/Actn4	8
23	NP-inner	mmu04924	Renin secretion - Mus musculus (house mouse)	5/62	76/9334	0.000141184	0.00175683	0.00133949	Calm2/Gnai1/Pde1a/Itpr3/Ppp3ca	5
24	NP-inner	mmu05100	Bacterial invasion of epithelial cells - Mus musculus (house mouse)	5/62	76/9334	0.000141184	0.00175683	0.00133949	Actg1/Cav1/Rhoa/Actb/Cav2	5
25	NP-inner	mmu01200	Carbon metabolism - Mus musculus (house mouse)	6/62	121/9334	0.000142445	0.00175683	0.00133949	Gapdh/Pgk1/Aldoa/Eno1/Pgam1/Tpi1	6
26	NP-inner	mmu04611	Platelet activation - Mus musculus (house mouse)	6/62	125/9334	0.000170307	0.00196918	0.00150139	Actg1/Rhoa/Actb/Myl12a/Gnai1/Itpr3	6
27	NP-inner	mmu04814	Motor proteins - Mus musculus (house mouse)	7/62	196/9334	0.000299332	0.00325743	0.00248362	Actg1/Tuba1b/Tuba1a/Acta2/Myl7/Actb/Myl12a	7
28	NP-inner	mmu05020	Prion disease - Mus musculus (house mouse)	8/62	267/9334	0.000357772	0.0036771	0.0028036	Ndufa4l2/Tuba1b/Cav1/Tuba1a/Vdac1/Cav2/Itpr3/Ppp3ca	8
29	NP-inner	mmu04922	Glucagon signaling pathway - Mus musculus (house mouse)	5/62	104/9334	0.000609641	0.00593598	0.00452587	Slc2a1/Pgam1/Calm2/Itpr3/Ppp3ca	5
30	NP-inner	mmu04928	Parathyroid hormone synthesis, secretion and action - Mus musculus (house mouse)	5/62	108/9334	0.000724117	0.00669808	0.00510693	Rhoa/Naca/Gnai1/Jund/Itpr3	5
31	NP-inner	mmu05010	Alzheimer disease - Mus musculus (house mouse)	9/62	383/9334	0.000885035	0.0077791	0.00593115	Gapdh/App/Ndufa4l2/Tuba1b/Tuba1a/Calm2/Vdac1/Itpr3/Ppp3ca	9
32	NP-inner	mmu04066	HIF-1 signaling pathway - Mus musculus (house mouse)	5/62	114/9334	0.000925082	0.0077791	0.00593115	Gapdh/Pgk1/Aldoa/Eno1/Slc2a1	5
33	NP-inner	mmu04022	cGMP-PKG signaling pathway - Mus musculus (house mouse)	6/62	173/9334	0.000967651	0.00778328	0.00593434	Rhoa/Calm2/Gnai1/Vdac1/Itpr3/Ppp3ca	6
34	NP-inner	mmu05012	Parkinson disease - Mus musculus (house mouse)	7/62	264/9334	0.00174186	0.0134268	0.0102372	Ndufa4l2/Tuba1b/Tuba1a/Calm2/Gnai1/Vdac1/Itpr3	7
35	NP-inner	mmu04210	Apoptosis - Mus musculus (house mouse)	5/62	136/9334	0.00202902	0.0149085	0.011367	Actg1/Tuba1b/Tuba1a/Actb/Itpr3	5
36	NP-inner	mmu04371	Apelin signaling pathway - Mus musculus (house mouse)	5/62	137/9334	0.00209525	0.0149085	0.011367	Spp1/Acta2/Calm2/Gnai1/Itpr3	5
37	NP-inner	mmu04540	Gap junction - Mus musculus (house mouse)	4/62	86/9334	0.00249555	0.0170991	0.0130372	Tuba1b/Tuba1a/Gnai1/Itpr3	4
38	NP-inner	mmu05014	Amyotrophic lateral sclerosis - Mus musculus (house mouse)	8/62	369/9334	0.00288792	0.0190809	0.0145481	Ndufa4l2/Actg1/Tuba1b/Tuba1a/Actb/Vdac1/Itpr3/Ppp3ca	8
39	NP-inner	mmu05170	Human immunodeficiency virus 1 infection - Mus musculus (house mouse)	6/62	240/9334	0.00501405	0.0319862	0.0243877	Ap1s2/Calm2/Gnai1/B2m/Itpr3/Ppp3ca	6
40	NP-inner	mmu04625	C-type lectin receptor signaling pathway - Mus musculus (house mouse)	4/62	112/9334	0.00642197	0.0385454	0.0293888	Rhoa/Calm2/Itpr3/Ppp3ca	4
41	NP-inner	mmu04020	Calcium signaling pathway - Mus musculus (house mouse)	6/62	253/9334	0.00645896	0.0385454	0.0293888	Calm2/Chrm2/Pde1a/Vdac1/Itpr3/Ppp3ca	6
42	NP-inner	mmu05163	Human cytomegalovirus infection - Mus musculus (house mouse)	6/62	256/9334	0.00683155	0.0394949	0.0301128	Rhoa/Calm2/Gnai1/B2m/Itpr3/Ppp3ca	6
