# Supplementary material for: Characterization of the Nucleus Pulposus Progenitor Cells via Spatial Transcriptomics
Source: Adv Sci (Weinh). 2024 Feb 4;11(18):2303752. doi: 10.1002/advs.202303752 (PMC11095158; doi:10.1002/advs.202303752)
Supplement: Supplementary file 8 — Supplemental Table 7 [file ADVS-11-2303752-s003.xlsx]

## Sheet: Sheet1
gene	p_val	avg_log2FC	pct.1	pct.2	p_val_adj	cluster
Cytl1	2.37935e-11	0.800974	0.625	0.4	3.00369e-07	AF-inner
Snorc	8.21775e-12	0.586644	0.793	0.632	1.03741e-07	AF-inner
Mfge8	4.90116e-11	0.572273	0.925	0.874	6.18722e-07	AF-inner
Col2a1	5.3143e-08	0.571739	1	0.995	0.000670877	AF-inner
Prelp	8.56469e-09	0.407425	0.823	0.679	0.000108121	AF-inner
Chad	0.000645119	0.364565	0.837	0.795	1	AF-inner
Comp	0.00106755	0.294285	0.909	0.863	1	AF-inner
Wwp2	6.36784e-06	0.29397	0.539	0.368	0.0803876	AF-inner
Wif1	3.86764e-06	0.288045	0.578	0.4	0.0488251	AF-inner
Sparc	0.00355415	0.28794	1	1	1	AF-inner
Cpe	3.04426e-05	0.286562	0.461	0.295	0.384308	AF-inner
Car3	0.00199372	0.28331	0.636	0.558	1	AF-inner
Eln	0.000815928	0.279406	0.399	0.274	1	AF-inner
Pax1	3.09215e-06	0.271966	0.475	0.284	0.0390353	AF-inner
Cst3	0.00230977	0.271035	0.859	0.837	1	AF-inner
Malat1	0.000955301	0.265038	0.607	0.468	1	AF-inner
Col11a2	9.80842e-05	0.26079	0.823	0.726	1	AF-inner
Fn1	0.000127568	0.257263	0.72	0.605	1	AF-inner
Bgn	0.00310129	0.25485	0.952	0.926	1	AF-inner
Col9a1	5.75384e-05	0.240534	0.598	0.453	0.726365	AF-inner
Gpx3	0.00226438	0.233646	0.642	0.547	1	AF-inner
Fxyd5	9.67429e-05	0.229133	0.439	0.295	1	AF-inner
Acan	0.00059001	0.214939	0.38	0.253	1	AF-inner
Ibsp	0.000282287	0.206873	0.426	0.274	1	AF-inner
Rpn2	0.00318584	0.200284	0.536	0.416	1	AF-inner
Sbsn	0.000208868	0.195858	0.192	0.079	1	AF-inner
Hapln1	5.03001e-05	0.188573	0.23	0.095	0.634989	AF-inner
Tmem45a	8.37279e-05	0.188239	0.21	0.084	1	AF-inner
Col11a1	0.00152817	0.183843	0.815	0.737	1	AF-inner
Acta1	4.24647e-51	1.65703	0.805	0.294	5.36074e-47	AF-outer
Myh1	2.47018e-49	1.35053	0.653	0.143	3.11835e-45	AF-outer
Atp2a1	4.45914e-50	1.14163	0.684	0.161	5.62922e-46	AF-outer
Mylpf	1.2271e-44	1.08447	0.584	0.117	1.54909e-40	AF-outer
Ckm	2.23215e-43	1.08166	0.595	0.13	2.81787e-39	AF-outer
Pvalb	4.04402e-33	0.886837	0.532	0.132	5.10517e-29	AF-outer
Tnni2	5.46805e-33	0.744551	0.495	0.108	6.90286e-29	AF-outer
Tnnt3	1.6622e-25	0.719326	0.474	0.132	2.09836e-21	AF-outer
Tnnc2	9.52236e-32	0.694927	0.447	0.082	1.2021e-27	AF-outer
Myl1	5.16823e-25	0.692063	0.437	0.113	6.52437e-21	AF-outer
Ttn	2.3271e-22	0.618359	0.426	0.115	2.93773e-18	AF-outer
Tpm1	2.73958e-24	0.610827	0.463	0.128	3.45845e-20	AF-outer
Aldoa	2.87185e-21	0.598133	0.595	0.258	3.62543e-17	AF-outer
Mb	3.50236e-22	0.50571	0.347	0.069	4.42138e-18	AF-outer
Myh2	7.44667e-26	0.457943	0.3	0.033	9.40068e-22	AF-outer
Eno3	1.39081e-21	0.447819	0.289	0.044	1.75575e-17	AF-outer
Myh4	1.11933e-15	0.440209	0.305	0.08	1.41305e-11	AF-outer
Tpm2	6.88616e-13	0.394518	0.347	0.122	8.69308e-09	AF-outer
Casq1	1.28581e-17	0.38102	0.279	0.055	1.6232e-13	AF-outer
Cfd	0.000327662	0.368477	0.342	0.23	1	AF-outer
Tcap	3.75545e-17	0.335403	0.268	0.051	4.74088e-13	AF-outer
Pgam2	1.68838e-15	0.32925	0.216	0.035	2.13141e-11	AF-outer
Actn3	5.02687e-15	0.322912	0.263	0.059	6.34592e-11	AF-outer
Fabp4	0.00016527	0.304438	0.395	0.267	1	AF-outer
Cryab	5.76007e-10	0.285407	0.268	0.093	7.27152e-06	AF-outer
Slc25a4	1.6352e-06	0.258151	0.216	0.09	0.0206428	AF-outer
Pygm	4.66911e-12	0.250838	0.205	0.044	5.89428e-08	AF-outer
Xirp2	3.66148e-17	0.242087	0.174	0.013	4.62226e-13	AF-outer
Thbs4	0.000667	0.232535	0.263	0.159	1	AF-outer
Gapdh	2.83811e-08	0.220265	0.258	0.097	0.000358283	AF-outer
Des	3.98368e-15	0.204908	0.168	0.016	5.029e-11	AF-outer
Cox6a2	1.01304e-12	0.203613	0.142	0.015	1.27886e-08	AF-outer
Neb	6.29508e-09	0.203613	0.163	0.038	7.9469e-05	AF-outer
Myoz1	9.21873e-15	0.198377	0.142	0.009	1.16377e-10	AF-outer
Postn	0.000425921	0.191212	0.368	0.243	1	AF-outer
Pfkm	3.07551e-07	0.190055	0.2	0.069	0.00388252	AF-outer
Uqcrq	8.63819e-05	0.187152	0.242	0.126	1	AF-outer
