# Supplementary material for: Characterization of the Nucleus Pulposus Progenitor Cells via Spatial Transcriptomics
Source: Adv Sci (Weinh). 2024 Feb 4;11(18):2303752. doi: 10.1002/advs.202303752 (PMC11095158; doi:10.1002/advs.202303752)
Supplement: Supplementary file 9 — Supplemental Table 8 [file ADVS-11-2303752-s007.xlsx]

## Sheet: Sheet1
	Cluster	ID	Description	GeneRatio	BgRatio	pvalue	p.adjust	qvalue	geneID	Count
1	AF-inner	GO:0051216	cartilage development	45197	213/28814	3.40146e-13	1.38779e-10	1.00612e-10	Snorc/Cytl1/Col2a1/Col9a1/Col11a2/Acan/Comp/Col11a1/Bgn	9
2	AF-inner	GO:0061448	connective tissue development	45197	295/28814	6.37162e-12	9.88795e-10	7.16851e-10	Snorc/Cytl1/Col2a1/Col9a1/Col11a2/Acan/Comp/Col11a1/Bgn	9
3	AF-inner	GO:0030198	extracellular matrix organization	45197	315/28814	1.14519e-11	9.88795e-10	7.16851e-10	Col2a1/Col9a1/Col11a2/Fn1/Ibsp/Acan/Eln/Comp/Col11a1	9
4	AF-inner	GO:0043062	extracellular structure organization	45197	316/28814	1.17806e-11	9.88795e-10	7.16851e-10	Col2a1/Col9a1/Col11a2/Fn1/Ibsp/Acan/Eln/Comp/Col11a1	9
5	AF-inner	GO:0045229	external encapsulating structure organization	45197	317/28814	1.21176e-11	9.88795e-10	7.16851e-10	Col2a1/Col9a1/Col11a2/Fn1/Ibsp/Acan/Eln/Comp/Col11a1	9
6	AF-inner	GO:0048705	skeletal system morphogenesis	45166	261/28814	1.08177e-10	7.35607e-09	5.33296e-09	Col2a1/Pax1/Col9a1/Col11a2/Acan/Chad/Comp/Col11a1	8
7	AF-inner	GO:0002062	chondrocyte differentiation	45105	115/28814	1.24233e-09	7.24101e-08	5.24954e-08	Cytl1/Col2a1/Col11a2/Acan/Comp/Col11a1	6
8	AF-inner	GO:0030199	collagen fibril organization	45074	59/28814	2.86874e-09	1.46306e-07	1.06068e-07	Col2a1/Col11a2/Acan/Comp/Col11a1	5
9	AF-inner	GO:0060348	bone development	45135	258/28814	4.28955e-09	1.9446e-07	1.40978e-07	Col2a1/Pax1/Col9a1/Chad/Comp/Bgn/Sparc	7
10	AF-inner	GO:0006029	proteoglycan metabolic process	45074	77/28814	1.11866e-08	4.56415e-07	3.30889e-07	Cytl1/Col2a1/Acan/Col11a1/Bgn	5
11	AF-inner	GO:0009100	glycoprotein metabolic process	45105	332/28814	6.8044e-07	2.52381e-05	1.8297e-05	Cytl1/Col2a1/Acan/Col11a1/Bgn/Rpn2	6
12	AF-inner	GO:0001502	cartilage condensation	45013	21/28814	1.08017e-06	3.67258e-05	2.66253e-05	Col2a1/Acan/Col11a1	3
13	AF-inner	GO:0098743	cell aggregation	45013	25/28814	1.86311e-06	5.8473e-05	4.23914e-05	Col2a1/Acan/Col11a1	3
14	AF-inner	GO:0060349	bone morphogenesis	45044	110/28814	3.83562e-06	0.000111781	8.10383e-05	Col2a1/Pax1/Col9a1/Comp	4
15	AF-inner	GO:0002063	chondrocyte development	45013	33/28814	4.39667e-06	0.00011959	8.66993e-05	Acan/Comp/Col11a1	3
16	AF-inner	GO:0001894	tissue homeostasis	45074	286/28814	7.58275e-06	0.000190213	0.000137899	Cytl1/Col2a1/Col9a1/Col11a2/Comp	5
17	AF-inner	GO:0060351	cartilage development involved in endochondral bone morphogenesis	45013	40/28814	7.92554e-06	0.000190213	0.000137899	Col2a1/Col9a1/Comp	3
18	AF-inner	GO:0060249	anatomical structure homeostasis	45074	328/28814	1.46944e-05	0.000333074	0.00024147	Cytl1/Col2a1/Col9a1/Col11a2/Comp	5
19	AF-inner	GO:0060350	endochondral bone morphogenesis	45013	67/28814	3.77594e-05	0.000810833	0.000587833	Col2a1/Col9a1/Comp	3
20	AF-inner	GO:0003007	heart morphogenesis	45044	284/28814	0.000156995	0.00320271	0.00232188	Col2a1/Cpe/Eln/Col11a1	4
21	AF-inner	GO:0003417	growth plate cartilage development	44985	24/28814	0.000248023	0.00481873	0.00349346	Col9a1/Comp	2
22	AF-inner	GO:0035988	chondrocyte proliferation	44985	25/28814	0.000269428	0.00499667	0.00362246	Col9a1/Comp	2
23	AF-inner	GO:0003416	endochondral bone growth	44985	32/28814	0.000443585	0.00786881	0.00570468	Col9a1/Comp	2
24	AF-inner	GO:0050654	chondroitin sulfate proteoglycan metabolic process	44985	34/28814	0.000501113	0.00851892	0.006176	Cytl1/Bgn	2
25	AF-outer	GO:0003012	muscle system process	18/36	430/28814	6.70472e-24	5.24309e-21	3.21121e-21	Atp2a1/Mylpf/Tnni2/Tnnc2/Myh2/Tnnt3/Myl1/Tpm1/Ttn/Aldoa/Casq1/Tcap/Myh4/Pgam2/Actn3/Myoz1/Tpm2/Slc25a4	18
26	AF-outer	GO:0006936	muscle contraction	16/36	314/28814	1.61822e-22	6.32724e-20	3.87521e-20	Atp2a1/Mylpf/Tnni2/Tnnc2/Myh2/Tnnt3/Myl1/Tpm1/Ttn/Aldoa/Casq1/Tcap/Myh4/Pgam2/Actn3/Tpm2	16
27	AF-outer	GO:0006941	striated muscle contraction	12/36	174/28814	1.76641e-18	4.60445e-16	2.82006e-16	Atp2a1/Tnni2/Tnnc2/Tnnt3/Myl1/Tpm1/Ttn/Aldoa/Casq1/Tcap/Pgam2/Actn3	12
36	AF-outer	GO:0042692	muscle cell differentiation	11/36	438/28814	3.77332e-12	2.45895e-10	1.50602e-10	Acta1/Tnnt3/Tpm1/Ttn/Casq1/Tcap/Actn3/Myoz1/Neb/Slc25a4/Cfd	11
31	AF-outer	GO:0055001	muscle cell development	10/36	228/28814	1.67602e-13	1.87235e-11	1.14675e-11	Acta1/Tnnt3/Tpm1/Ttn/Casq1/Tcap/Actn3/Myoz1/Neb/Slc25a4	10
37	AF-outer	GO:0051146	striated muscle cell differentiation	10/36	328/28814	6.23079e-12	3.74806e-10	2.29556e-10	Acta1/Tnnt3/Tpm1/Ttn/Casq1/Tcap/Actn3/Myoz1/Neb/Slc25a4	10
38	AF-outer	GO:0007517	muscle organ development	10/36	365/28814	1.78478e-11	9.96926e-10	6.10582e-10	Acta1/Mylpf/Tpm1/Ttn/Xirp2/Tcap/Des/Actn3/Myoz1/Cryab	10
40	AF-outer	GO:0060537	muscle tissue development	10/36	493/28814	3.35064e-10	1.63762e-08	1.00299e-08	Acta1/Mylpf/Tpm1/Ttn/Xirp2/Tcap/Actn3/Myoz1/Neb/Slc25a4	10
46	AF-outer	GO:0006091	generation of precursor metabolites and energy	9/36	436/28814	2.51138e-09	8.59597e-08	5.26472e-08	Eno3/Aldoa/Pgam2/Actn3/Cox6a2/Pygm/Gapdh/Pfkm/Uqcrq	9
28	AF-outer	GO:0030239	myofibril assembly	8/36	71/28814	2.58958e-14	4.55242e-12	2.7882e-12	Acta1/Tnnt3/Tpm1/Ttn/Casq1/Tcap/Myoz1/Neb	8
29	AF-outer	GO:0055002	striated muscle cell development	8/36	72/28814	2.91075e-14	4.55242e-12	2.7882e-12	Acta1/Tnnt3/Tpm1/Ttn/Casq1/Tcap/Myoz1/Neb	8
35	AF-outer	GO:0010927	cellular component assembly involved in morphogenesis	8/36	123/28814	2.39635e-12	1.70359e-10	1.04339e-10	Acta1/Tnnt3/Tpm1/Ttn/Casq1/Tcap/Myoz1/Neb	8
39	AF-outer	GO:0031032	actomyosin structure organization	8/36	213/28814	1.97977e-10	1.03212e-08	6.32138e-09	Acta1/Tnnt3/Tpm1/Ttn/Casq1/Tcap/Myoz1/Neb	8
42	AF-outer	GO:0090257	regulation of muscle system process	8/36	256/28814	8.49342e-10	3.68992e-08	2.25994e-08	Atp2a1/Tnni2/Tnnc2/Tnnt3/Ttn/Casq1/Actn3/Slc25a4	8
43	AF-outer	GO:0046034	ATP metabolic process	8/36	263/28814	1.05065e-09	4.32424e-08	2.64845e-08	Eno3/Aldoa/Pgam2/Actn3/Cox6a2/Gapdh/Pfkm/Uqcrq	8
56	AF-outer	GO:0140694	non-membrane-bounded organelle assembly	8/36	381/28814	1.9019e-08	4.64776e-07	2.84659e-07	Acta1/Tnnt3/Tpm1/Ttn/Casq1/Tcap/Myoz1/Neb	8
30	AF-outer	GO:0003009	skeletal muscle contraction	7/36	43/28814	7.97053e-14	1.03883e-11	6.36244e-12	Atp2a1/Tnni2/Tnnc2/Tnnt3/Casq1/Tcap/Actn3	7
32	AF-outer	GO:0045214	sarcomere organization	7/36	50/28814	2.4554e-13	2.40016e-11	1.47001e-11	Tnnt3/Tpm1/Ttn/Casq1/Tcap/Myoz1/Neb	7
33	AF-outer	GO:0050879	multicellular organismal movement	7/36	60/28814	9.41055e-13	7.35905e-11	4.50716e-11	Atp2a1/Tnni2/Tnnc2/Tnnt3/Casq1/Tcap/Actn3	7
34	AF-outer	GO:0050881	musculoskeletal movement	7/36	60/28814	9.41055e-13	7.35905e-11	4.50716e-11	Atp2a1/Tnni2/Tnnc2/Tnnt3/Casq1/Tcap/Actn3	7
41	AF-outer	GO:0016052	carbohydrate catabolic process	7/36	140/28814	4.07774e-10	1.87576e-08	1.14884e-08	Eno3/Aldoa/Pgam2/Actn3/Pygm/Gapdh/Pfkm	7
52	AF-outer	GO:0050905	neuromuscular process	7/36	198/28814	4.58695e-09	1.28107e-07	7.8461e-08	Atp2a1/Tnni2/Tnnc2/Tnnt3/Casq1/Tcap/Actn3	7
61	AF-outer	GO:0007015	actin filament organization	7/36	458/28814	1.37234e-06	2.90045e-05	1.77642e-05	Acta1/Tpm1/Ttn/Xirp2/Tcap/Tpm2/Neb	7
44	AF-outer	GO:0006096	glycolytic process	6/36	90/28814	1.41614e-09	5.5371e-08	3.39128e-08	Eno3/Aldoa/Pgam2/Actn3/Gapdh/Pfkm	6
45	AF-outer	GO:0006757	ATP generation from ADP	6/36	91/28814	1.51475e-09	5.64063e-08	3.45469e-08	Eno3/Aldoa/Pgam2/Actn3/Gapdh/Pfkm	6
47	AF-outer	GO:0046031	ADP metabolic process	6/36	99/28814	2.52823e-09	8.59597e-08	5.26472e-08	Eno3/Aldoa/Pgam2/Actn3/Gapdh/Pfkm	6
48	AF-outer	GO:0009135	purine nucleoside diphosphate metabolic process	6/36	103/28814	3.2146e-09	1.00553e-07	6.1585e-08	Eno3/Aldoa/Pgam2/Actn3/Gapdh/Pfkm	6
49	AF-outer	GO:0009179	purine ribonucleoside diphosphate metabolic process	6/36	103/28814	3.2146e-09	1.00553e-07	6.1585e-08	Eno3/Aldoa/Pgam2/Actn3/Gapdh/Pfkm	6
50	AF-outer	GO:0006165	nucleoside diphosphate phosphorylation	6/36	104/28814	3.40836e-09	1.02513e-07	6.27857e-08	Eno3/Aldoa/Pgam2/Actn3/Gapdh/Pfkm	6
51	AF-outer	GO:0046939	nucleotide phosphorylation	6/36	107/28814	4.04859e-09	1.17259e-07	7.18171e-08	Eno3/Aldoa/Pgam2/Actn3/Gapdh/Pfkm	6
53	AF-outer	GO:0009185	ribonucleoside diphosphate metabolic process	6/36	114/28814	5.93717e-09	1.60099e-07	9.80549e-08	Eno3/Aldoa/Pgam2/Actn3/Gapdh/Pfkm	6
54	AF-outer	GO:0006090	pyruvate metabolic process	6/36	119/28814	7.69077e-09	2.00473e-07	1.22782e-07	Eno3/Aldoa/Pgam2/Actn3/Gapdh/Pfkm	6
55	AF-outer	GO:0009132	nucleoside diphosphate metabolic process	6/36	130/28814	1.30873e-08	3.30137e-07	2.02198e-07	Eno3/Aldoa/Pgam2/Actn3/Gapdh/Pfkm	6
57	AF-outer	GO:0006937	regulation of muscle contraction	6/36	164/28814	5.2445e-08	1.24279e-06	7.61164e-07	Atp2a1/Tnni2/Tnnc2/Tnnt3/Casq1/Actn3	6
59	AF-outer	GO:0048738	cardiac muscle tissue development	6/36	270/28814	9.85138e-07	2.15439e-05	1.31949e-05	Tpm1/Ttn/Xirp2/Tcap/Neb/Slc25a4	6
62	AF-outer	GO:0014706	striated muscle tissue development	6/36	290/28814	1.49145e-06	3.06924e-05	1.8798e-05	Tpm1/Ttn/Xirp2/Tcap/Neb/Slc25a4	6
66	AF-outer	GO:0009150	purine ribonucleotide metabolic process	6/36	345/28814	4.05839e-06	7.55634e-05	4.62799e-05	Eno3/Aldoa/Pgam2/Actn3/Gapdh/Pfkm	6
68	AF-outer	GO:0009259	ribonucleotide metabolic process	6/36	364/28814	5.51629e-06	9.80395e-05	6.00457e-05	Eno3/Aldoa/Pgam2/Actn3/Gapdh/Pfkm	6
70	AF-outer	GO:0006163	purine nucleotide metabolic process	6/36	369/28814	5.96341e-06	0.000101378	6.20905e-05	Eno3/Aldoa/Pgam2/Actn3/Gapdh/Pfkm	6
71	AF-outer	GO:0019693	ribose phosphate metabolic process	6/36	376/28814	6.6385e-06	0.000110453	6.76488e-05	Eno3/Aldoa/Pgam2/Actn3/Gapdh/Pfkm	6
73	AF-outer	GO:0072521	purine-containing compound metabolic process	6/36	392/28814	8.41671e-06	0.000134324	8.22686e-05	Eno3/Aldoa/Pgam2/Actn3/Gapdh/Pfkm	6
80	AF-outer	GO:0009117	nucleotide metabolic process	6/36	447/28814	1.76973e-05	0.000247131	0.000151359	Eno3/Aldoa/Pgam2/Actn3/Gapdh/Pfkm	6
81	AF-outer	GO:0006753	nucleoside phosphate metabolic process	6/36	455/28814	1.95556e-05	0.00026829	0.000164318	Eno3/Aldoa/Pgam2/Actn3/Gapdh/Pfkm	6
58	AF-outer	GO:0060048	cardiac muscle contraction	5/36	132/28814	6.2887e-07	1.4464e-05	8.85869e-06	Tnni2/Myl1/Tpm1/Ttn/Tcap	5
72	AF-outer	GO:0060538	skeletal muscle organ development	5/36	218/28814	7.37341e-06	0.000120125	7.35724e-05	Acta1/Mylpf/Des/Actn3/Myoz1	5
76	AF-outer	GO:0060047	heart contraction	5/36	238/28814	1.12764e-05	0.000169579	0.000103861	Tnni2/Myl1/Tpm1/Ttn/Tcap	5
78	AF-outer	GO:0003015	heart process	5/36	250/28814	1.42953e-05	0.000207017	0.00012679	Tnni2/Myl1/Tpm1/Ttn/Tcap	5
79	AF-outer	GO:0019318	hexose metabolic process	5/36	257/28814	1.6327e-05	0.000232141	0.000142178	Aldoa/Pgam2/Actn3/Gapdh/Pfkm	5
83	AF-outer	GO:0005996	monosaccharide metabolic process	5/36	273/28814	2.18181e-05	0.000289183	0.000177114	Aldoa/Pgam2/Actn3/Gapdh/Pfkm	5
86	AF-outer	GO:0015980	energy derivation by oxidation of organic compounds	5/36	312/28814	4.12647e-05	0.000520467	0.000318768	Actn3/Cox6a2/Pygm/Pfkm/Uqcrq	5
64	AF-outer	GO:0055008	cardiac muscle tissue morphogenesis	4/36	72/28814	1.98665e-06	3.88389e-05	2.37875e-05	Tpm1/Ttn/Xirp2/Tcap	4
65	AF-outer	GO:0060415	muscle tissue morphogenesis	4/36	86/28814	4.05001e-06	7.55634e-05	4.62799e-05	Tpm1/Ttn/Xirp2/Tcap	4
67	AF-outer	GO:0006942	regulation of striated muscle contraction	4/36	88/28814	4.43944e-06	8.07359e-05	4.94479e-05	Atp2a1/Tnnt3/Casq1/Actn3	4
69	AF-outer	GO:0048644	muscle organ morphogenesis	4/36	94/28814	5.77477e-06	0.000100353	6.14624e-05	Tpm1/Ttn/Xirp2/Tcap	4
74	AF-outer	GO:0055013	cardiac muscle cell development	4/36	104/28814	8.63036e-06	0.000134979	8.26698e-05	Ttn/Tcap/Neb/Slc25a4	4
75	AF-outer	GO:0055006	cardiac cell development	4/36	110/28814	1.07783e-05	0.000165267	0.00010122	Ttn/Tcap/Neb/Slc25a4	4
82	AF-outer	GO:0043500	muscle adaptation	4/36	129/28814	2.02101e-05	0.000272488	0.000166889	Tcap/Actn3/Myoz1/Slc25a4	4
84	AF-outer	GO:0055007	cardiac muscle cell differentiation	4/36	149/28814	3.55632e-05	0.000463506	0.000283881	Ttn/Tcap/Neb/Slc25a4	4
87	AF-outer	GO:0035051	cardiocyte differentiation	4/36	185/28814	8.25117e-05	0.00102419	0.000627282	Ttn/Tcap/Neb/Slc25a4	4
90	AF-outer	GO:0007519	skeletal muscle tissue development	4/36	206/28814	0.000124927	0.0014802	0.00090657	Acta1/Mylpf/Actn3/Myoz1	4
92	AF-outer	GO:0006006	glucose metabolic process	4/36	226/28814	0.000178258	0.00198392	0.00121508	Pgam2/Actn3/Gapdh/Pfkm	4
111	AF-outer	GO:0003007	heart morphogenesis	4/36	284/28814	0.000424547	0.00381604	0.00233719	Tpm1/Ttn/Xirp2/Tcap	4
116	AF-outer	GO:0019932	second-messenger-mediated signaling	4/36	309/28814	0.000582921	0.00495483	0.00303466	Casq1/Actn3/Myoz1/Gapdh	4
60	AF-outer	GO:0014819	regulation of skeletal muscle contraction	3/36	16/28814	9.91792e-07	2.15439e-05	1.31949e-05	Atp2a1/Casq1/Actn3	3
63	AF-outer	GO:0055003	cardiac myofibril assembly	3/36	19/28814	1.71174e-06	3.43225e-05	2.10213e-05	Ttn/Tcap/Neb	3
77	AF-outer	GO:0090075	relaxation of muscle	3/36	37/28814	1.35152e-05	0.000199412	0.000122133	Atp2a1/Ttn/Actn3	3
85	AF-outer	GO:0014888	striated muscle adaptation	3/36	52/28814	3.7949e-05	0.000486494	0.00029796	Tcap/Actn3/Myoz1	3
88	AF-outer	GO:0043462	regulation of ATP-dependent activity	3/36	70/28814	9.25564e-05	0.00113092	0.000692651	Tnnt3/Tpm1/Tpm2	3
103	AF-outer	GO:0003300	cardiac muscle hypertrophy	3/36	107/28814	0.000325129	0.00321836	0.00197113	Ttn/Tcap/Slc25a4	3
105	AF-outer	GO:0014897	striated muscle hypertrophy	3/36	111/28814	0.000362101	0.00349584	0.00214108	Ttn/Tcap/Slc25a4	3
108	AF-outer	GO:0014896	muscle hypertrophy	3/36	113/28814	0.000381561	0.00355215	0.00217556	Ttn/Tcap/Slc25a4	3
110	AF-outer	GO:0006119	oxidative phosphorylation	3/36	116/28814	0.000411992	0.00374625	0.00229445	Actn3/Cox6a2/Uqcrq	3
113	AF-outer	GO:0014812	muscle cell migration	3/36	120/28814	0.000454936	0.0039973	0.00244821	Tpm1/Postn/Thbs4	3
122	AF-outer	GO:1990845	adaptive thermogenesis	3/36	164/28814	0.00112599	0.00898481	0.00550288	Actn3/Slc25a4/Fabp4	3
123	AF-outer	GO:0009060	aerobic respiration	3/36	165/28814	0.00114586	0.00898481	0.00550288	Actn3/Cox6a2/Uqcrq	3
89	AF-outer	GO:0030388	fructose 1,6-bisphosphate metabolic process	2/36	12/28814	9.93815e-05	0.00119564	0.000732285	Aldoa/Pfkm	2
91	AF-outer	GO:0045989	positive regulation of striated muscle contraction	2/36	14/28814	0.000136811	0.00159681	0.000977987	Atp2a1/Actn3	2
93	AF-outer	GO:0007512	adult heart development	2/36	16/28814	0.000180126	0.00198392	0.00121508	Ttn/Tcap	2
94	AF-outer	GO:0070885	negative regulation of calcineurin-NFAT signaling cascade	2/36	16/28814	0.000180126	0.00198392	0.00121508	Actn3/Myoz1	2
95	AF-outer	GO:0106057	negative regulation of calcineurin-mediated signaling	2/36	16/28814	0.000180126	0.00198392	0.00121508	Actn3/Myoz1	2
96	AF-outer	GO:0006007	glucose catabolic process	2/36	17/28814	0.000203983	0.00218513	0.00133831	Actn3/Pfkm	2
97	AF-outer	GO:0061615	glycolytic process through fructose-6-phosphate	2/36	17/28814	0.000203983	0.00218513	0.00133831	Aldoa/Pfkm	2
98	AF-outer	GO:0005980	glycogen catabolic process	2/36	18/28814	0.0002293	0.00239084	0.0014643	Pygm/Pfkm	2
99	AF-outer	GO:1901077	regulation of relaxation of muscle	2/36	18/28814	0.0002293	0.00239084	0.0014643	Ttn/Actn3	2
100	AF-outer	GO:0009251	glucan catabolic process	2/36	19/28814	0.000256075	0.00260066	0.00159281	Pygm/Pfkm	2
101	AF-outer	GO:0044247	cellular polysaccharide catabolic process	2/36	19/28814	0.000256075	0.00260066	0.00159281	Pygm/Pfkm	2
102	AF-outer	GO:0035994	response to muscle stretch	2/36	21/28814	0.000313984	0.00314789	0.00192797	Ttn/Tcap	2
104	AF-outer	GO:0050849	negative regulation of calcium-mediated signaling	2/36	22/28814	0.000345111	0.00337346	0.00206613	Actn3/Myoz1	2
106	AF-outer	GO:0000272	polysaccharide catabolic process	2/36	23/28814	0.000377682	0.00355215	0.00217556	Pygm/Pfkm	2
107	AF-outer	GO:0046716	muscle cell cellular homeostasis	2/36	23/28814	0.000377682	0.00355215	0.00217556	Aldoa/Pfkm	2
109	AF-outer	GO:0043501	skeletal muscle adaptation	2/36	24/28814	0.000411693	0.00374625	0.00229445	Actn3/Myoz1	2
112	AF-outer	GO:0019674	NAD metabolic process	2/36	25/28814	0.000447141	0.00397346	0.0024336	Actn3/Pfkm	2
114	AF-outer	GO:0019320	hexose catabolic process	2/36	26/28814	0.000484023	0.00420562	0.00257579	Actn3/Pfkm	2
115	AF-outer	GO:0046365	monosaccharide catabolic process	2/36	28/28814	0.000562072	0.00483011	0.00295827	Actn3/Pfkm	2
117	AF-outer	GO:0006734	NADH metabolic process	2/36	32/28814	0.00073522	0.0061164	0.00374608	Actn3/Pfkm	2
118	AF-outer	GO:0070296	sarcoplasmic reticulum calcium ion transport	2/36	32/28814	0.00073522	0.0061164	0.00374608	Atp2a1/Casq1	2
119	AF-outer	GO:0044275	cellular carbohydrate catabolic process	2/36	35/28814	0.000879892	0.0072429	0.00443602	Pygm/Pfkm	2
120	AF-outer	GO:0014823	response to activity	2/36	39/28814	0.00109236	0.00880647	0.00539365	Myh2/Myh4	2
121	AF-outer	GO:0070884	regulation of calcineurin-NFAT signaling cascade	2/36	39/28814	0.00109236	0.00880647	0.00539365	Actn3/Myoz1	2
124	AF-outer	GO:0106056	regulation of calcineurin-mediated signaling	2/36	40/28814	0.00114895	0.00898481	0.00550288	Actn3/Myoz1	2
