# Supplementary material for: Characterization of the Nucleus Pulposus Progenitor Cells via Spatial Transcriptomics
Source: Adv Sci (Weinh). 2024 Feb 4;11(18):2303752. doi: 10.1002/advs.202303752 (PMC11095158; doi:10.1002/advs.202303752)
Supplement: Supplementary file 10 — Supplemental Table 9 [file ADVS-11-2303752-s004.xlsx]

## Sheet: Sheet1
	Cluster	ID	Description	GeneRatio	BgRatio	pvalue	p.adjust	qvalue	geneID	Count
1	AF-inner	mmu04512	ECM-receptor interaction - Mus musculus (house mouse)	45189	89/9334	6.64055e-14	1.79295e-12	1.53781e-12	Col2a1/Col9a1/Fn1/Col6a2/Chad/Ibsp/Comp/Col9a2/Col9a3	9
2	AF-inner	mmu04974	Protein digestion and absorption - Mus musculus (house mouse)	45189	108/9334	4.00406e-13	5.40548e-12	4.63628e-12	Col2a1/Col11a2/Col11a1/Col9a1/Col6a2/Col16a1/Col9a2/Col9a3/Eln	9
3	AF-inner	mmu04510	Focal adhesion - Mus musculus (house mouse)	45189	203/9334	1.24557e-10	1.12101e-09	9.61492e-10	Col2a1/Col9a1/Fn1/Col6a2/Chad/Ibsp/Comp/Col9a2/Col9a3	9
4	AF-inner	mmu05165	Human papillomavirus infection - Mus musculus (house mouse)	45189	362/9334	2.06892e-08	1.17209e-07	1.0053e-07	Col2a1/Col9a1/Fn1/Col6a2/Chad/Ibsp/Comp/Col9a2/Col9a3	9
5	AF-inner	mmu04151	PI3K-Akt signaling pathway - Mus musculus (house mouse)	45189	364/9334	2.17054e-08	1.17209e-07	1.0053e-07	Col2a1/Col9a1/Fn1/Col6a2/Chad/Ibsp/Comp/Col9a2/Col9a3	9
6	AF-outer	mmu04814	Motor proteins - Mus musculus (house mouse)	12/34	196/9334	1.92106e-12	1.59448e-10	1.07175e-10	Acta1/Myh1/Mylpf/Tnni2/Tnnc2/Tnnt3/Myl1/Myh2/Tpm1/Myh4/Tpm2/Actb	12
7	AF-outer	mmu05410	Hypertrophic cardiomyopathy - Mus musculus (house mouse)	6/34	91/9334	7.85054e-07	2.63261e-05	1.76954e-05	Atp2a1/Ttn/Tpm1/Des/Tpm2/Actb	6
8	AF-outer	mmu05414	Dilated cardiomyopathy - Mus musculus (house mouse)	6/34	94/9334	9.51547e-07	2.63261e-05	1.76954e-05	Atp2a1/Ttn/Tpm1/Des/Tpm2/Actb	6
9	AF-outer	mmu00010	Glycolysis / Gluconeogenesis - Mus musculus (house mouse)	5/34	67/9334	3.87923e-06	8.04941e-05	5.41051e-05	Eno3/Aldoa/Pgam2/Gapdh/Pfkm	5
10	AF-outer	mmu01230	Biosynthesis of amino acids - Mus musculus (house mouse)	5/34	79/9334	8.77502e-06	0.000145665	9.79108e-05	Eno3/Aldoa/Pgam2/Gapdh/Pfkm	5
11	AF-outer	mmu04260	Cardiac muscle contraction - Mus musculus (house mouse)	5/34	87/9334	1.40907e-05	0.000194921	0.000131019	Atp2a1/Tpm1/Tpm2/Cox6a2/Uqcrq	5
12	AF-outer	mmu01200	Carbon metabolism - Mus musculus (house mouse)	5/34	121/9334	6.94006e-05	0.000822893	0.000553117	Eno3/Aldoa/Pgam2/Gapdh/Pfkm	5
13	AF-outer	mmu05415	Diabetic cardiomyopathy - Mus musculus (house mouse)	6/34	211/9334	9.84671e-05	0.0010216	0.000686678	Atp2a1/Cox6a2/Gapdh/Slc25a4/Atp5b/Uqcrq	6
14	AF-outer	mmu05412	Arrhythmogenic right ventricular cardiomyopathy - Mus musculus (house mouse)	4/34	77/9334	0.000164551	0.00151753	0.00102003	Atp2a1/Actn3/Des/Actb	4
15	AF-outer	mmu04066	HIF-1 signaling pathway - Mus musculus (house mouse)	4/34	114/9334	0.000737777	0.00612355	0.00411602	Eno3/Aldoa/Gapdh/Pfkm	4
16	AF-outer	mmu05010	Alzheimer disease - Mus musculus (house mouse)	6/34	383/9334	0.00232537	0.017546	0.0117937	Atp2a1/Cox6a2/Gapdh/Slc25a4/Atp5b/Uqcrq	6
17	AF-outer	mmu04922	Glucagon signaling pathway - Mus musculus (house mouse)	3/34	104/9334	0.00625803	0.0404535	0.0271913	Pgam2/Pygm/Pfkm	3
18	AF-outer	mmu00030	Pentose phosphate pathway - Mus musculus (house mouse)	2/34	33/9334	0.00633609	0.0404535	0.0271913	Aldoa/Pfkm	2
19	AF-outer	mmu00051	Fructose and mannose metabolism - Mus musculus (house mouse)	2/34	36/9334	0.00750873	0.044516	0.029922	Aldoa/Pfkm	2
20	AF-outer	mmu05208	Chemical carcinogenesis - reactive oxygen species - Mus musculus (house mouse)	4/34	222/9334	0.00825518	0.0456786	0.0307035	Cox6a2/Slc25a4/Atp5b/Uqcrq	4
21	AF-outer	mmu04919	Thyroid hormone signaling pathway - Mus musculus (house mouse)	3/34	120/9334	0.00927703	0.0462223	0.0310689	Atp2a1/Pfkm/Actb	3
22	AF-outer	mmu04714	Thermogenesis - Mus musculus (house mouse)	4/34	231/9334	0.00946721	0.0462223	0.0310689	Cox6a2/Atp5b/Uqcrq/Actb	4
