# Supplementary material for: Characterization of the Nucleus Pulposus Progenitor Cells via Spatial Transcriptomics
Source: Adv Sci (Weinh). 2024 Feb 4;11(18):2303752. doi: 10.1002/advs.202303752 (PMC11095158; doi:10.1002/advs.202303752)
Supplement: Supplementary file 11 — Supplemental Table 10 [file ADVS-11-2303752-s012.xlsx]

## Sheet: Sheet1
Supplementary Table 1. Detailed information of samples collected in the study
Donor	Sample	Tissue	Gender	Age	IVD	Diagnosis
Donor1	Sample 1	NP-Inner	Female	16	L4-5	spine fracture
	Sample 2	NP-Out
Donor2	Sample 3	NP-Inner	Male	31	L2-3	brain death
	Sample 4	NP-Out
Donor3	Sample 5	NP-Inner	Male	26	L4-5	spinal tumor
	Sample 6	NP-Out
Donor4	Sample 7	NP-Inner	Male	13	L2-3	idiopathic scoliosis
	Sample 8	NP-Out
Donor5	Sample 9	NP-Inner	Male	47	L5-S1	lumbar disc herniation
	Sample 10	NP-Out
Donor6	Sample 11	NP-Inner	Female	66	L4-5	lumbar disc herniation
	Sample 12	NP-Out
IVD: intervertebral disc, L: lumbar, S: sacral.
