# Supplementary material for: Characterization of the Nucleus Pulposus Progenitor Cells via Spatial Transcriptomics
Source: Adv Sci (Weinh). 2024 Feb 4;11(18):2303752. doi: 10.1002/advs.202303752 (PMC11095158; doi:10.1002/advs.202303752)
Supplement: Supplementary file 12 — Supplemental Table 11 [file ADVS-11-2303752-s008.xlsx]

## Sheet: Sheet1
Primer name Primer sequence (5' to 3')
Tie2 (WT) F3 Tie2 (WT) R3 Tie2 (5'arm) R1 oIMR9020-Ai9 oIMR9021-Ai9 oIMR9103-Ai9 oIMR9105-Ai9 CDH5- 14199 F CDH5- 14200 R mTmG/EGFP-Common mTmG/EGFP-Mut Forward mTmG/EGFP-WT Forward Pdgfra-cre-Tg-F Pdgfra-cre-Tg-R Pdgfra-cre-IPC-F Pdgfra-cre-IPC-R Ctsk-F3-1 Ctsk-F3-2 Ctsk-R3 Ctsk-creERT-P1 Ctsk-creERT-P2 Ctsk-creERT-P3 Ctsk-creERT-P4	GGGCAGTCTGGTACTTCCAAGCT ATATCCCCTTGTTCCCTTTCTGC CTTGATTCACCAGATGCTGAGGTTA AAGGGAGCTGCAGTGGAGTA CCGAAAATCTGTGGGAAGTC GGCATTAAAGCAGCGTATCC CTGTTCCTGTACGGCATGG CCAGGCTGACCAAGCTGAG CCTGGCGATCCCTGAACA CTTTAAGCCTGCCCAGAAGA TAGAGCTTGCGGAACCCTTC AGGGAGCTGCAGTGGAGTAG GCGGTCTGGCAGTAAAAACTATC GTGAAACAGCATTGCTGTCACTT CTAGGCCACAGAATTGAAAGATCT GTAGGTGGAAATTCTAGCATCATCC AGTTTTCTCAGGCTGGCAGA GGGAGGATTGGGAAGACAAT…
Mut, mutant; WT, wild type; F, forward; R, reverse.
